# Supplementary material for: Investigating Different Duplication Pattern of Essential Genes in Mouse and Human
Source: PLoS One. 2015 Mar 9;10(3):e0120784. doi: 10.1371/journal.pone.0120784 (PMC4353620; doi:10.1371/journal.pone.0120784)
Supplement: S1 Dataset — This dataset contains the essentiality, duplicability, involvement in development and phyletic age data of mouse and human genes. (XLSX) [file pone.0120784.s001.xlsx]

## Sheet: Dataset_S1
Supplementary Table S1: Mouse and Human genes used in the study with gene essentiality, duplication, involvement in development and phyletic age data.
Species	Ensembl_gene_ID	Essentiality	Duplication	Whether Developmental	Phyletic_Age
Mus musculus	ENSMUSG00000000028	Essential	No	No	Old
Mus musculus	ENSMUSG00000000049	Essential	No	Yes	Young
Mus musculus	ENSMUSG00000000058	Non-essential	Yes	Yes	Young
Mus musculus	ENSMUSG00000000078	Essential	Yes	No	Old
Mus musculus	ENSMUSG00000000085	Non-essential	No	Yes	Young
Mus musculus	ENSMUSG00000000093	Essential	Yes	Yes	Young
Mus musculus	ENSMUSG00000000094	Essential	Yes	Yes	Young
Mus musculus	ENSMUSG00000000120	Essential	No	Yes	Young
Mus musculus	ENSMUSG00000000125	Essential	Yes	Yes	Young
Mus musculus	ENSMUSG00000000126	Essential	Yes	Yes	Young
Mus musculus	ENSMUSG00000000127	Non-essential	Yes	No	Old
Mus musculus	ENSMUSG00000000134	Essential	Yes	No	Young
Mus musculus	ENSMUSG00000000142	Non-essential	Yes	Yes	Young
Mus musculus	ENSMUSG00000000149	Essential	Yes	Yes	Old
Mus musculus	ENSMUSG00000000157	Non-essential	Yes	Yes	Young
Mus musculus	ENSMUSG00000000159	Non-essential	No	No	Young
Mus musculus	ENSMUSG00000000171	Essential	No	No	Young
Mus musculus	ENSMUSG00000000182	Non-essential	No	Yes	Young
Mus musculus	ENSMUSG00000000183	Non-essential	Yes	Yes	Young
Mus musculus	ENSMUSG00000000184	Essential	Yes	Yes	Young
Mus musculus	ENSMUSG00000000197	Essential	No	No	Old
Mus musculus	ENSMUSG00000000214	Essential	Yes	Yes	Young
Mus musculus	ENSMUSG00000000215	Essential	Yes	Yes	Young
Mus musculus	ENSMUSG00000000216	Essential	Yes	No	Young
Mus musculus	ENSMUSG00000000244	Non-essential	No	No	Young
Mus musculus	ENSMUSG00000000247	Essential	Yes	Yes	Young
Mus musculus	ENSMUSG00000000263	Essential	Yes	No	Young
Mus musculus	ENSMUSG00000000275	Non-essential	No	No	Young
Mus musculus	ENSMUSG00000000276	Non-essential	Yes	No	Old
Mus musculus	ENSMUSG00000000278	Non-essential	Yes	No	Old
Mus musculus	ENSMUSG00000000282	Essential	No	No	Young
Mus musculus	ENSMUSG00000000290	Essential	Yes	Yes	Young
Mus musculus	ENSMUSG00000000301	Essential	No	No	Old
Mus musculus	ENSMUSG00000000303	Essential	Yes	Yes	Young
Mus musculus	ENSMUSG00000000305	Non-essential	Yes	Yes	Young
Mus musculus	ENSMUSG00000000308	Non-essential	Yes	No	Young
Mus musculus	ENSMUSG00000000317	Non-essential	No	No	Old
Mus musculus	ENSMUSG00000000318	Non-essential	Yes	No	Young
Mus musculus	ENSMUSG00000000320	Non-essential	Yes	No	Young
Mus musculus	ENSMUSG00000000326	Non-essential	Yes	No	Old
Mus musculus	ENSMUSG00000000340	Essential	Yes	No	Old
Mus musculus	ENSMUSG00000000346	Non-essential	No	No	Young
Mus musculus	ENSMUSG00000000365	Non-essential	No	Yes	Young
Mus musculus	ENSMUSG00000000378	Essential	No	Yes	Young
Mus musculus	ENSMUSG00000000385	Non-essential	Yes	No	Young
Mus musculus	ENSMUSG00000000386	Non-essential	Yes	No	Old
Mus musculus	ENSMUSG00000000392	Non-essential	Yes	No	Old
Mus musculus	ENSMUSG00000000394	Non-essential	No	No	Young
Mus musculus	ENSMUSG00000000409	Non-essential	Yes	Yes	Old
Mus musculus	ENSMUSG00000000420	Essential	Yes	No	Young
Mus musculus	ENSMUSG00000000435	Essential	Yes	Yes	Young
Mus musculus	ENSMUSG00000000440	Essential	Yes	Yes	Young
Mus musculus	ENSMUSG00000000441	Essential	Yes	No	Old
Mus musculus	ENSMUSG00000000489	Essential	Yes	Yes	Young
Mus musculus	ENSMUSG00000000530	Essential	Yes	Yes	Old
Mus musculus	ENSMUSG00000000531	Non-essential	Yes	No	Young
Mus musculus	ENSMUSG00000000532	Essential	Yes	Yes	Old
Mus musculus	ENSMUSG00000000538	Non-essential	Yes	No	Old
Mus musculus	ENSMUSG00000000552	Essential	Yes	No	Young
Mus musculus	ENSMUSG00000000555	Essential	Yes	No	Young
Mus musculus	ENSMUSG00000000560	Essential	Yes	No	Young
Mus musculus	ENSMUSG00000000561	Essential	No	Yes	Young
Mus musculus	ENSMUSG00000000567	Essential	Yes	Yes	Young
Mus musculus	ENSMUSG00000000568	Non-essential	Yes	No	Old
Mus musculus	ENSMUSG00000000594	Non-essential	No	No	Young
Mus musculus	ENSMUSG00000000600	Essential	No	No	Young
Mus musculus	ENSMUSG00000000605	Non-essential	Yes	No	Old
Mus musculus	ENSMUSG00000000617	Non-essential	Yes	No	Young
Mus musculus	ENSMUSG00000000628	Essential	Yes	Yes	Old
Mus musculus	ENSMUSG00000000632	Non-essential	Yes	No	Young
Mus musculus	ENSMUSG00000000690	Non-essential	Yes	Yes	Young
Mus musculus	ENSMUSG00000000706	Non-essential	Yes	No	Young
Mus musculus	ENSMUSG00000000724	Non-essential	Yes	Yes	Young
Mus musculus	ENSMUSG00000000730	Essential	No	Yes	Young
Mus musculus	ENSMUSG00000000731	Non-essential	No	No	Young
Mus musculus	ENSMUSG00000000732	Non-essential	Yes	Yes	Young
Mus musculus	ENSMUSG00000000738	Non-essential	Yes	No	Old
Mus musculus	ENSMUSG00000000751	Essential	No	Yes	Old
Mus musculus	ENSMUSG00000000753	Non-essential	Yes	Yes	Young
Mus musculus	ENSMUSG00000000766	Non-essential	Yes	No	Young
Mus musculus	ENSMUSG00000000782	Non-essential	Yes	Yes	Young
Mus musculus	ENSMUSG00000000791	Non-essential	No	No	Young
Mus musculus	ENSMUSG00000000794	Non-essential	Yes	No	Young
Mus musculus	ENSMUSG00000000805	Essential	Yes	Yes	Young
Mus musculus	ENSMUSG00000000817	Non-essential	Yes	Yes	Young
Mus musculus	ENSMUSG00000000826	Non-essential	Yes	No	Young
Mus musculus	ENSMUSG00000000838	Non-essential	Yes	Yes	Young
Mus musculus	ENSMUSG00000000861	Essential	Yes	Yes	Young
Mus musculus	ENSMUSG00000000869	Essential	No	No	Young
Mus musculus	ENSMUSG00000000881	Essential	Yes	No	Old
Mus musculus	ENSMUSG00000000884	Non-essential	No	No	Young
Mus musculus	ENSMUSG00000000889	Essential	Yes	No	Young
Mus musculus	ENSMUSG00000000901	Non-essential	Yes	No	Young
Mus musculus	ENSMUSG00000000902	Essential	No	Yes	Old
Mus musculus	ENSMUSG00000000915	Non-essential	Yes	No	Old
Mus musculus	ENSMUSG00000000938	Non-essential	Yes	Yes	Young
Mus musculus	ENSMUSG00000000942	Essential	Yes	Yes	Young
Mus musculus	ENSMUSG00000000957	Essential	Yes	Yes	Young
Mus musculus	ENSMUSG00000000958	Essential	Yes	No	Old
Mus musculus	ENSMUSG00000000982	Non-essential	Yes	No	Young
Mus musculus	ENSMUSG00000001014	Non-essential	No	No	Young
Mus musculus	ENSMUSG00000001016	Essential	No	No	Young
Mus musculus	ENSMUSG00000001018	Essential	No	No	Young
Mus musculus	ENSMUSG00000001020	Essential	Yes	No	Young
Mus musculus	ENSMUSG00000001027	Essential	Yes	No	Old
Mus musculus	ENSMUSG00000001029	Non-essential	No	No	Young
Mus musculus	ENSMUSG00000001034	Essential	No	Yes	Old
Mus musculus	ENSMUSG00000001036	Essential	No	No	Old
Mus musculus	ENSMUSG00000001052	Essential	Yes	No	Old
Mus musculus	ENSMUSG00000001089	Essential	No	No	Old
Mus musculus	ENSMUSG00000001095	Non-essential	Yes	No	Old
Mus musculus	ENSMUSG00000001103	Non-essential	No	Yes	Young
Mus musculus	ENSMUSG00000001105	Essential	No	No	Young
Mus musculus	ENSMUSG00000001123	Non-essential	Yes	No	Young
Mus musculus	ENSMUSG00000001127	Essential	Yes	No	Old
Mus musculus	ENSMUSG00000001128	Non-essential	No	No	Young
Mus musculus	ENSMUSG00000001131	Non-essential	Yes	No	Young
Mus musculus	ENSMUSG00000001150	Essential	No	No	Old
Mus musculus	ENSMUSG00000001151	Essential	No	Yes	Old
Mus musculus	ENSMUSG00000001156	Non-essential	Yes	No	Young
Mus musculus	ENSMUSG00000001157	Non-essential	Yes	Yes	Young
Mus musculus	ENSMUSG00000001173	Essential	Yes	No	Old
Mus musculus	ENSMUSG00000001225	Essential	Yes	No	Old
Mus musculus	ENSMUSG00000001227	Non-essential	No	No	Young
Mus musculus	ENSMUSG00000001228	Essential	Yes	Yes	Young
Mus musculus	ENSMUSG00000001240	Essential	No	No	Young
Mus musculus	ENSMUSG00000001247	Essential	No	Yes	Young
Mus musculus	ENSMUSG00000001249	Non-essential	Yes	No	Young
Mus musculus	ENSMUSG00000001270	Non-essential	Yes	Yes	Young
Mus musculus	ENSMUSG00000001280	Essential	Yes	Yes	Old
Mus musculus	ENSMUSG00000001281	Non-essential	Yes	Yes	Young
Mus musculus	ENSMUSG00000001285	Non-essential	No	No	Old
Mus musculus	ENSMUSG00000001288	Essential	Yes	Yes	Young
Mus musculus	ENSMUSG00000001300	Essential	Yes	Yes	Young
Mus musculus	ENSMUSG00000001323	Non-essential	Yes	Yes	Old
Mus musculus	ENSMUSG00000001333	Non-essential	No	No	Young
Mus musculus	ENSMUSG00000001348	Non-essential	No	Yes	Old
Mus musculus	ENSMUSG00000001349	Non-essential	Yes	No	Young
Mus musculus	ENSMUSG00000001417	Non-essential	Yes	No	Young
Mus musculus	ENSMUSG00000001435	Non-essential	No	Yes	Old
Mus musculus	ENSMUSG00000001436	Essential	Yes	No	Young
Mus musculus	ENSMUSG00000001440	Essential	Yes	No	Old
Mus musculus	ENSMUSG00000001441	Essential	Yes	No	Old
Mus musculus	ENSMUSG00000001444	Non-essential	No	No	Young
Mus musculus	ENSMUSG00000001493	Essential	No	Yes	Young
Mus musculus	ENSMUSG00000001494	Non-essential	Yes	No	Young
Mus musculus	ENSMUSG00000001496	Essential	Yes	Yes	Young
Mus musculus	ENSMUSG00000001497	Essential	Yes	Yes	Young
Mus musculus	ENSMUSG00000001504	Non-essential	Yes	Yes	Young
Mus musculus	ENSMUSG00000001506	Essential	Yes	Yes	Young
Mus musculus	ENSMUSG00000001507	Essential	Yes	Yes	Young
Mus musculus	ENSMUSG00000001508	Non-essential	Yes	No	Young
Mus musculus	ENSMUSG00000001510	Essential	Yes	Yes	Young
Mus musculus	ENSMUSG00000001517	Essential	No	Yes	Old
Mus musculus	ENSMUSG00000001521	Essential	Yes	Yes	Old
Mus musculus	ENSMUSG00000001552	Essential	Yes	Yes	Young
Mus musculus	ENSMUSG00000001558	Non-essential	Yes	Yes	Old
Mus musculus	ENSMUSG00000001566	Essential	No	Yes	Young
Mus musculus	ENSMUSG00000001583	Non-essential	No	No	Old
Mus musculus	ENSMUSG00000001622	Non-essential	No	No	Young
Mus musculus	ENSMUSG00000001627	Non-essential	Yes	Yes	Young
Mus musculus	ENSMUSG00000001642	Non-essential	Yes	No	Old
Mus musculus	ENSMUSG00000001655	Essential	Yes	Yes	Young
Mus musculus	ENSMUSG00000001656	Non-essential	Yes	Yes	Young
Mus musculus	ENSMUSG00000001657	Essential	Yes	Yes	Young
Mus musculus	ENSMUSG00000001661	Non-essential	Yes	Yes	Young
Mus musculus	ENSMUSG00000001663	Non-essential	Yes	No	Young
Mus musculus	ENSMUSG00000001707	Essential	No	Yes	Young
Mus musculus	ENSMUSG00000001729	Essential	Yes	Yes	Old
Mus musculus	ENSMUSG00000001739	Non-essential	Yes	No	Young
Mus musculus	ENSMUSG00000001741	Non-essential	No	No	Young
Mus musculus	ENSMUSG00000001750	Essential	Yes	No	Old
Mus musculus	ENSMUSG00000001751	Non-essential	No	Yes	Young
Mus musculus	ENSMUSG00000001761	Essential	Yes	Yes	Young
Mus musculus	ENSMUSG00000001763	Non-essential	Yes	No	Young
Mus musculus	ENSMUSG00000001773	Non-essential	Yes	No	Old
Mus musculus	ENSMUSG00000001774	Essential	Yes	No	Old
Mus musculus	ENSMUSG00000001794	Essential	Yes	No	Young
Mus musculus	ENSMUSG00000001804	Essential	Yes	Yes	Young
Mus musculus	ENSMUSG00000001815	Essential	No	Yes	Young
Mus musculus	ENSMUSG00000001819	Essential	Yes	Yes	Young
Mus musculus	ENSMUSG00000001823	Essential	Yes	Yes	Young
Mus musculus	ENSMUSG00000001827	Essential	Yes	No	Young
Mus musculus	ENSMUSG00000001847	Essential	Yes	Yes	Old
Mus musculus	ENSMUSG00000001855	Essential	No	No	Old
Mus musculus	ENSMUSG00000001865	Non-essential	Yes	No	Old
Mus musculus	ENSMUSG00000001870	Essential	Yes	No	Old
Mus musculus	ENSMUSG00000001910	Non-essential	Yes	No	Young
Mus musculus	ENSMUSG00000001911	Essential	Yes	No	Young
Mus musculus	ENSMUSG00000001930	Essential	No	Yes	Old
Mus musculus	ENSMUSG00000001942	Non-essential	No	No	Young
Mus musculus	ENSMUSG00000001946	Non-essential	Yes	No	Young
Mus musculus	ENSMUSG00000001964	Non-essential	No	No	Young
Mus musculus	ENSMUSG00000001985	Non-essential	Yes	No	Young
Mus musculus	ENSMUSG00000001986	Essential	Yes	No	Young
Mus musculus	ENSMUSG00000001988	Non-essential	No	No	Young
Mus musculus	ENSMUSG00000002006	Non-essential	Yes	No	Young
Mus musculus	ENSMUSG00000002007	Non-essential	No	Yes	Old
Mus musculus	ENSMUSG00000002020	Essential	Yes	No	Old
Mus musculus	ENSMUSG00000002028	Essential	No	Yes	Old
Mus musculus	ENSMUSG00000002033	Non-essential	Yes	No	Young
Mus musculus	ENSMUSG00000002043	Non-essential	Yes	No	Old
Mus musculus	ENSMUSG00000002055	Non-essential	No	No	Old
Mus musculus	ENSMUSG00000002057	Essential	No	Yes	Old
Mus musculus	ENSMUSG00000002058	Non-essential	Yes	No	Young
Mus musculus	ENSMUSG00000002068	Essential	Yes	Yes	Old
Mus musculus	ENSMUSG00000002083	Non-essential	No	Yes	Young
Mus musculus	ENSMUSG00000002100	Non-essential	Yes	Yes	Young
Mus musculus	ENSMUSG00000002102	Essential	Yes	Yes	Old
Mus musculus	ENSMUSG00000002103	Non-essential	Yes	Yes	Young
Mus musculus	ENSMUSG00000002104	Essential	No	No	Young
Mus musculus	ENSMUSG00000002105	Non-essential	Yes	No	Old
Mus musculus	ENSMUSG00000002108	Non-essential	Yes	No	Young
Mus musculus	ENSMUSG00000002109	Non-essential	No	No	Young
Mus musculus	ENSMUSG00000002111	Essential	Yes	Yes	Young
Mus musculus	ENSMUSG00000002147	Essential	Yes	No	Young
Mus musculus	ENSMUSG00000002190	Non-essential	Yes	Yes	Old
Mus musculus	ENSMUSG00000002221	Essential	No	Yes	Young
Mus musculus	ENSMUSG00000002250	Essential	Yes	Yes	Young
Mus musculus	ENSMUSG00000002257	Non-essential	Yes	No	Young
Mus musculus	ENSMUSG00000002265	Non-essential	No	No	Young
Mus musculus	ENSMUSG00000002279	Essential	No	No	Young
Mus musculus	ENSMUSG00000002289	Essential	Yes	No	Young
Mus musculus	ENSMUSG00000002307	Essential	No	No	Young
Mus musculus	ENSMUSG00000002324	Essential	No	Yes	Young
Mus musculus	ENSMUSG00000002325	Non-essential	Yes	No	Young
Mus musculus	ENSMUSG00000002341	Non-essential	No	No	Young
Mus musculus	ENSMUSG00000002384	Essential	Yes	Yes	Young
Mus musculus	ENSMUSG00000002393	Non-essential	Yes	Yes	Young
Mus musculus	ENSMUSG00000002395	Essential	No	No	Young
Mus musculus	ENSMUSG00000002413	Essential	Yes	No	Old
Mus musculus	ENSMUSG00000002489	Non-essential	Yes	Yes	Old
Mus musculus	ENSMUSG00000002496	Essential	No	Yes	Old
Mus musculus	ENSMUSG00000002504	Non-essential	Yes	Yes	Young
Mus musculus	ENSMUSG00000002588	Non-essential	Yes	No	Young
Mus musculus	ENSMUSG00000002602	Non-essential	Yes	Yes	Old
Mus musculus	ENSMUSG00000002603	Essential	Yes	Yes	Young
Mus musculus	ENSMUSG00000002633	Essential	Yes	Yes	Young
Mus musculus	ENSMUSG00000002664	Non-essential	No	Yes	Young
Mus musculus	ENSMUSG00000002688	Essential	Yes	No	Old
Mus musculus	ENSMUSG00000002699	Essential	No	No	Young
Mus musculus	ENSMUSG00000002718	Essential	Yes	No	Old
Mus musculus	ENSMUSG00000002731	Essential	Yes	Yes	Young
Mus musculus	ENSMUSG00000002748	Essential	No	Yes	Young
Mus musculus	ENSMUSG00000002769	Non-essential	No	No	Young
Mus musculus	ENSMUSG00000002771	Non-essential	Yes	No	Young
Mus musculus	ENSMUSG00000002799	Essential	Yes	Yes	Old
Mus musculus	ENSMUSG00000002812	Essential	No	Yes	Old
Mus musculus	ENSMUSG00000002814	Essential	No	No	Old
Mus musculus	ENSMUSG00000002835	Essential	No	No	Young
Mus musculus	ENSMUSG00000002844	Non-essential	Yes	No	Young
Mus musculus	ENSMUSG00000002870	Non-essential	Yes	No	Old
Mus musculus	ENSMUSG00000002881	Essential	Yes	Yes	Young
Mus musculus	ENSMUSG00000002885	Non-essential	Yes	No	Young
Mus musculus	ENSMUSG00000002897	Non-essential	No	No	Young
Mus musculus	ENSMUSG00000002900	Essential	Yes	Yes	Old
Mus musculus	ENSMUSG00000002908	Non-essential	Yes	No	Young
Mus musculus	ENSMUSG00000002930	Non-essential	No	No	Young
Mus musculus	ENSMUSG00000002944	Non-essential	Yes	No	Young
Mus musculus	ENSMUSG00000002948	Essential	No	No	Old
Mus musculus	ENSMUSG00000002980	Non-essential	Yes	No	Young
Mus musculus	ENSMUSG00000002983	Essential	No	Yes	Young
Mus musculus	ENSMUSG00000002985	Essential	Yes	Yes	Young
Mus musculus	ENSMUSG00000002997	Non-essential	Yes	No	Old
Mus musculus	ENSMUSG00000003032	Essential	No	Yes	Old
Mus musculus	ENSMUSG00000003033	Essential	Yes	No	Old
Mus musculus	ENSMUSG00000003037	Non-essential	Yes	No	Old
Mus musculus	ENSMUSG00000003051	Essential	Yes	Yes	Young
Mus musculus	ENSMUSG00000003068	Essential	No	No	Old
Mus musculus	ENSMUSG00000003070	Non-essential	Yes	Yes	Young
Mus musculus	ENSMUSG00000003099	Non-essential	No	No	Old
Mus musculus	ENSMUSG00000003123	Non-essential	No	No	Old
Mus musculus	ENSMUSG00000003131	Non-essential	Yes	Yes	Young
Mus musculus	ENSMUSG00000003153	Essential	Yes	No	Old
Mus musculus	ENSMUSG00000003184	Non-essential	Yes	No	Young
Mus musculus	ENSMUSG00000003190	Non-essential	No	No	Young
Mus musculus	ENSMUSG00000003206	Non-essential	No	No	Young
Mus musculus	ENSMUSG00000003226	Essential	No	No	Old
Mus musculus	ENSMUSG00000003227	Essential	No	Yes	Young
Mus musculus	ENSMUSG00000003228	Non-essential	Yes	No	Old
Mus musculus	ENSMUSG00000003233	Essential	Yes	Yes	Young
Mus musculus	ENSMUSG00000003282	Non-essential	Yes	Yes	Old
Mus musculus	ENSMUSG00000003283	Essential	Yes	No	Old
Mus musculus	ENSMUSG00000003308	Essential	Yes	Yes	Old
Mus musculus	ENSMUSG00000003316	Essential	No	Yes	Young
Mus musculus	ENSMUSG00000003341	Non-essential	Yes	No	Old
Mus musculus	ENSMUSG00000003352	Non-essential	Yes	No	Young
Mus musculus	ENSMUSG00000003355	Non-essential	No	No	Young
Mus musculus	ENSMUSG00000003378	Non-essential	Yes	No	Young
Mus musculus	ENSMUSG00000003379	Non-essential	No	Yes	Young
Mus musculus	ENSMUSG00000003411	Essential	Yes	No	Old
Mus musculus	ENSMUSG00000003420	Non-essential	Yes	No	Young
Mus musculus	ENSMUSG00000003436	Essential	Yes	Yes	Young
Mus musculus	ENSMUSG00000003458	Essential	No	No	Old
Mus musculus	ENSMUSG00000003476	Non-essential	Yes	No	Young
Mus musculus	ENSMUSG00000003500	Non-essential	Yes	No	Old
Mus musculus	ENSMUSG00000003526	Non-essential	No	No	Old
Mus musculus	ENSMUSG00000003534	Non-essential	Yes	Yes	Old
Mus musculus	ENSMUSG00000003541	Non-essential	No	No	Young
Mus musculus	ENSMUSG00000003545	Non-essential	Yes	No	Young
Mus musculus	ENSMUSG00000003549	Essential	No	Yes	Old
Mus musculus	ENSMUSG00000003555	Essential	Yes	No	Old
Mus musculus	ENSMUSG00000003559	Non-essential	No	No	Young
Mus musculus	ENSMUSG00000003573	Non-essential	Yes	No	Young
Mus musculus	ENSMUSG00000003575	Non-essential	No	No	Young
Mus musculus	ENSMUSG00000003585	Non-essential	Yes	No	Old
Mus musculus	ENSMUSG00000003617	Non-essential	Yes	No	Young
Mus musculus	ENSMUSG00000003657	Non-essential	Yes	No	Young
Mus musculus	ENSMUSG00000003721	Essential	Yes	Yes	Young
Mus musculus	ENSMUSG00000003752	Non-essential	No	No	Young
Mus musculus	ENSMUSG00000003809	Non-essential	Yes	No	Old
Mus musculus	ENSMUSG00000003812	Essential	Yes	Yes	Young
Mus musculus	ENSMUSG00000003813	Essential	Yes	No	Old
Mus musculus	ENSMUSG00000003814	Essential	Yes	Yes	Old
Mus musculus	ENSMUSG00000003824	Non-essential	No	No	Young
Mus musculus	ENSMUSG00000003847	Essential	No	No	Old
Mus musculus	ENSMUSG00000003849	Non-essential	Yes	No	Young
Mus musculus	ENSMUSG00000003865	Essential	Yes	Yes	Old
Mus musculus	ENSMUSG00000003873	Essential	No	Yes	Young
Mus musculus	ENSMUSG00000003882	Non-essential	No	Yes	Young
Mus musculus	ENSMUSG00000003923	Essential	No	No	Young
Mus musculus	ENSMUSG00000003934	Non-essential	Yes	Yes	Young
Mus musculus	ENSMUSG00000003949	Non-essential	Yes	No	Young
Mus musculus	ENSMUSG00000003974	Non-essential	Yes	No	Young
Mus musculus	ENSMUSG00000003992	Essential	Yes	No	Young
Mus musculus	ENSMUSG00000004018	Essential	No	No	Young
Mus musculus	ENSMUSG00000004040	Essential	Yes	Yes	Young
Mus musculus	ENSMUSG00000004044	Non-essential	Yes	No	Young
Mus musculus	ENSMUSG00000004054	Non-essential	Yes	No	Old
Mus musculus	ENSMUSG00000004056	Essential	Yes	No	Old
Mus musculus	ENSMUSG00000004069	Essential	Yes	Yes	Old
Mus musculus	ENSMUSG00000004070	Non-essential	Yes	No	Young
Mus musculus	ENSMUSG00000004099	Essential	No	No	Young
Mus musculus	ENSMUSG00000004105	Non-essential	Yes	No	Young
Mus musculus	ENSMUSG00000004110	Non-essential	No	No	Old
Mus musculus	ENSMUSG00000004113	Essential	No	No	Old
Mus musculus	ENSMUSG00000004187	Non-essential	Yes	No	Old
Mus musculus	ENSMUSG00000004207	Essential	Yes	Yes	Young
Mus musculus	ENSMUSG00000004221	Essential	Yes	No	Young
Mus musculus	ENSMUSG00000004231	Essential	Yes	Yes	Young
Mus musculus	ENSMUSG00000004263	Essential	No	Yes	Old
Mus musculus	ENSMUSG00000004264	Essential	Yes	Yes	Old
Mus musculus	ENSMUSG00000004266	Essential	Yes	No	Old
Mus musculus	ENSMUSG00000004267	Non-essential	Yes	No	Old
Mus musculus	ENSMUSG00000004296	Non-essential	No	Yes	Young
Mus musculus	ENSMUSG00000004317	Non-essential	Yes	No	Old
Mus musculus	ENSMUSG00000004319	Essential	Yes	No	Old
Mus musculus	ENSMUSG00000004328	Non-essential	No	No	Young
Mus musculus	ENSMUSG00000004344	Non-essential	Yes	No	Old
Mus musculus	ENSMUSG00000004347	Non-essential	Yes	No	Old
Mus musculus	ENSMUSG00000004359	Essential	No	Yes	Young
Mus musculus	ENSMUSG00000004364	Essential	Yes	Yes	Old
Mus musculus	ENSMUSG00000004366	Non-essential	No	No	Young
Mus musculus	ENSMUSG00000004383	Essential	Yes	No	Young
Mus musculus	ENSMUSG00000004446	Essential	No	No	Young
Mus musculus	ENSMUSG00000004508	Non-essential	Yes	Yes	Young
Mus musculus	ENSMUSG00000004535	Essential	No	No	Old
Mus musculus	ENSMUSG00000004552	Non-essential	Yes	No	Old
Mus musculus	ENSMUSG00000004565	Essential	Yes	Yes	Old
Mus musculus	ENSMUSG00000004567	Non-essential	Yes	No	Young
Mus musculus	ENSMUSG00000004609	Non-essential	No	No	Young
Mus musculus	ENSMUSG00000004613	Non-essential	No	No	Young
Mus musculus	ENSMUSG00000004630	Non-essential	No	No	Young
Mus musculus	ENSMUSG00000004631	Non-essential	Yes	No	Young
Mus musculus	ENSMUSG00000004633	Non-essential	Yes	No	Old
Mus musculus	ENSMUSG00000004637	Essential	Yes	Yes	Old
Mus musculus	ENSMUSG00000004651	Essential	Yes	Yes	Young
Mus musculus	ENSMUSG00000004654	Non-essential	Yes	Yes	Young
Mus musculus	ENSMUSG00000004655	Essential	Yes	Yes	Old
Mus musculus	ENSMUSG00000004661	Essential	No	Yes	Young
Mus musculus	ENSMUSG00000004665	Non-essential	Yes	Yes	Young
Mus musculus	ENSMUSG00000004698	Essential	No	Yes	Old
Mus musculus	ENSMUSG00000004707	Non-essential	No	No	Young
Mus musculus	ENSMUSG00000004709	Non-essential	No	No	Young
Mus musculus	ENSMUSG00000004730	Non-essential	Yes	No	Young
Mus musculus	ENSMUSG00000004768	Essential	Yes	Yes	Old
Mus musculus	ENSMUSG00000004789	Non-essential	Yes	No	Old
Mus musculus	ENSMUSG00000004791	Non-essential	No	Yes	Young
Mus musculus	ENSMUSG00000004798	Non-essential	Yes	Yes	Old
Mus musculus	ENSMUSG00000004814	Non-essential	Yes	No	Young
Mus musculus	ENSMUSG00000004837	Non-essential	Yes	No	Young
Mus musculus	ENSMUSG00000004842	Non-essential	No	Yes	Young
Mus musculus	ENSMUSG00000004846	Essential	Yes	Yes	Young
Mus musculus	ENSMUSG00000004864	Non-essential	Yes	No	Old
Mus musculus	ENSMUSG00000004872	Essential	Yes	Yes	Young
Mus musculus	ENSMUSG00000004880	Essential	Yes	No	Old
Mus musculus	ENSMUSG00000004885	Non-essential	Yes	Yes	Young
Mus musculus	ENSMUSG00000004892	Non-essential	No	Yes	Young
Mus musculus	ENSMUSG00000004894	Non-essential	Yes	No	Young
Mus musculus	ENSMUSG00000004897	Non-essential	No	No	Young
Mus musculus	ENSMUSG00000004931	Essential	No	Yes	Young
Mus musculus	ENSMUSG00000004933	Non-essential	Yes	No	Old
Mus musculus	ENSMUSG00000004934	Essential	Yes	Yes	Old
Mus musculus	ENSMUSG00000004936	Essential	Yes	Yes	Old
Mus musculus	ENSMUSG00000004947	Non-essential	Yes	No	Young
Mus musculus	ENSMUSG00000004948	Non-essential	No	No	Young
Mus musculus	ENSMUSG00000004951	Non-essential	Yes	No	Young
Mus musculus	ENSMUSG00000004952	Non-essential	Yes	No	Old
Mus musculus	ENSMUSG00000004961	Essential	Yes	No	Young
Mus musculus	ENSMUSG00000004988	Non-essential	Yes	No	Young
Mus musculus	ENSMUSG00000005034	Essential	Yes	No	Old
Mus musculus	ENSMUSG00000005043	Non-essential	Yes	No	Young
Mus musculus	ENSMUSG00000005054	Non-essential	Yes	No	Young
Mus musculus	ENSMUSG00000005057	Non-essential	Yes	Yes	Young
Mus musculus	ENSMUSG00000005069	Essential	No	Yes	Old
Mus musculus	ENSMUSG00000005087	Non-essential	No	Yes	Young
Mus musculus	ENSMUSG00000005089	Essential	Yes	Yes	Young
Mus musculus	ENSMUSG00000005102	Essential	No	No	Old
Mus musculus	ENSMUSG00000005103	Essential	Yes	No	Old
Mus musculus	ENSMUSG00000005107	Essential	Yes	No	Old
Mus musculus	ENSMUSG00000005125	Non-essential	Yes	No	Young
Mus musculus	ENSMUSG00000005142	Non-essential	Yes	No	Old
Mus musculus	ENSMUSG00000005148	Essential	No	Yes	Old
Mus musculus	ENSMUSG00000005150	Essential	Yes	No	Old
Mus musculus	ENSMUSG00000005161	Non-essential	Yes	Yes	Old
Mus musculus	ENSMUSG00000005198	Essential	No	No	Old
Mus musculus	ENSMUSG00000005220	Non-essential	No	No	Young
Mus musculus	ENSMUSG00000005232	Non-essential	Yes	No	Young
Mus musculus	ENSMUSG00000005251	Essential	Yes	No	Old
Mus musculus	ENSMUSG00000005262	Non-essential	No	No	Old
Mus musculus	ENSMUSG00000005268	Non-essential	No	No	Young
Mus musculus	ENSMUSG00000005320	Non-essential	Yes	Yes	Old
Mus musculus	ENSMUSG00000005338	Non-essential	Yes	No	Young
Mus musculus	ENSMUSG00000005339	Non-essential	Yes	No	Young
Mus musculus	ENSMUSG00000005354	Essential	No	No	Young
Mus musculus	ENSMUSG00000005355	Non-essential	Yes	Yes	Young
Mus musculus	ENSMUSG00000005357	Non-essential	Yes	No	Young
Mus musculus	ENSMUSG00000005360	Non-essential	Yes	Yes	Young
Mus musculus	ENSMUSG00000005364	Non-essential	Yes	No	Young
Mus musculus	ENSMUSG00000005370	Non-essential	Yes	Yes	Old
Mus musculus	ENSMUSG00000005371	Essential	No	No	Young
Mus musculus	ENSMUSG00000005373	Non-essential	Yes	No	Young
Mus musculus	ENSMUSG00000005413	Essential	Yes	Yes	Young
Mus musculus	ENSMUSG00000005447	Non-essential	Yes	Yes	Young
Mus musculus	ENSMUSG00000005465	Non-essential	No	No	Young
Mus musculus	ENSMUSG00000005469	Essential	Yes	Yes	Old
Mus musculus	ENSMUSG00000005483	Non-essential	Yes	No	Old
Mus musculus	ENSMUSG00000005493	Non-essential	Yes	Yes	Old
Mus musculus	ENSMUSG00000005503	Essential	No	Yes	Young
Mus musculus	ENSMUSG00000005514	Essential	Yes	No	Old
Mus musculus	ENSMUSG00000005533	Essential	Yes	Yes	Old
Mus musculus	ENSMUSG00000005540	Non-essential	No	No	Young
Mus musculus	ENSMUSG00000005553	Non-essential	Yes	No	Old
Mus musculus	ENSMUSG00000005566	Essential	No	Yes	Young
Mus musculus	ENSMUSG00000005580	Non-essential	Yes	No	Young
Mus musculus	ENSMUSG00000005583	Essential	Yes	Yes	Old
Mus musculus	ENSMUSG00000005610	Essential	No	No	Old
Mus musculus	ENSMUSG00000005611	Non-essential	No	No	Young
Mus musculus	ENSMUSG00000005625	Essential	No	No	Old
Mus musculus	ENSMUSG00000005629	Essential	No	No	Young
Mus musculus	ENSMUSG00000005640	Essential	Yes	Yes	Old
Mus musculus	ENSMUSG00000005667	Essential	Yes	No	Old
Mus musculus	ENSMUSG00000005672	Essential	Yes	Yes	Old
Mus musculus	ENSMUSG00000005677	Non-essential	Yes	No	Young
Mus musculus	ENSMUSG00000005681	Non-essential	No	Yes	Young
Mus musculus	ENSMUSG00000005696	Non-essential	Yes	No	Young
Mus musculus	ENSMUSG00000005698	Essential	Yes	No	Old
Mus musculus	ENSMUSG00000005705	Essential	No	No	Young
Mus musculus	ENSMUSG00000005716	Non-essential	Yes	No	Young
Mus musculus	ENSMUSG00000005763	Essential	No	No	Young
Mus musculus	ENSMUSG00000005774	Non-essential	No	No	Young
Mus musculus	ENSMUSG00000005800	Non-essential	Yes	No	Young
Mus musculus	ENSMUSG00000005802	Essential	Yes	Yes	Old
Mus musculus	ENSMUSG00000005804	Non-essential	No	Yes	Young
Mus musculus	ENSMUSG00000005824	Non-essential	Yes	No	Young
Mus musculus	ENSMUSG00000005836	Essential	Yes	Yes	Old
Mus musculus	ENSMUSG00000005864	Essential	Yes	No	Old
Mus musculus	ENSMUSG00000005871	Essential	No	Yes	Old
Mus musculus	ENSMUSG00000005883	Non-essential	No	Yes	Old
Mus musculus	ENSMUSG00000005886	Non-essential	Yes	Yes	Old
Mus musculus	ENSMUSG00000005891	Non-essential	Yes	No	Young
Mus musculus	ENSMUSG00000005892	Non-essential	No	No	Young
Mus musculus	ENSMUSG00000005893	Non-essential	Yes	No	Young
Mus musculus	ENSMUSG00000005897	Non-essential	Yes	No	Young
Mus musculus	ENSMUSG00000005917	Essential	Yes	Yes	Young
Mus musculus	ENSMUSG00000005947	Non-essential	Yes	No	Young
Mus musculus	ENSMUSG00000005949	Non-essential	No	No	Old
Mus musculus	ENSMUSG00000005952	Non-essential	Yes	Yes	Young
Mus musculus	ENSMUSG00000005958	Non-essential	Yes	Yes	Old
Mus musculus	ENSMUSG00000005980	Non-essential	Yes	No	Young
Mus musculus	ENSMUSG00000005994	Essential	Yes	Yes	Young
Mus musculus	ENSMUSG00000006007	Non-essential	Yes	No	Young
Mus musculus	ENSMUSG00000006014	Non-essential	No	No	Young
Mus musculus	ENSMUSG00000006024	Essential	Yes	Yes	Old
Mus musculus	ENSMUSG00000006127	Essential	No	Yes	Old
Mus musculus	ENSMUSG00000006134	Essential	Yes	Yes	Young
Mus musculus	ENSMUSG00000006179	Non-essential	Yes	No	Old
Mus musculus	ENSMUSG00000006215	Essential	No	Yes	Old
Mus musculus	ENSMUSG00000006235	Essential	No	Yes	Young
Mus musculus	ENSMUSG00000006269	Non-essential	Yes	No	Old
Mus musculus	ENSMUSG00000006270	Essential	No	Yes	Young
Mus musculus	ENSMUSG00000006281	Non-essential	No	No	Old
Mus musculus	ENSMUSG00000006307	Essential	No	No	Old
Mus musculus	ENSMUSG00000006310	Non-essential	No	Yes	Young
Mus musculus	ENSMUSG00000006311	Essential	No	Yes	Young
Mus musculus	ENSMUSG00000006344	Non-essential	Yes	No	Old
Mus musculus	ENSMUSG00000006345	Non-essential	Yes	No	Old
Mus musculus	ENSMUSG00000006369	Essential	No	No	Old
Mus musculus	ENSMUSG00000006386	Essential	Yes	Yes	Old
Mus musculus	ENSMUSG00000006389	Essential	No	No	Young
Mus musculus	ENSMUSG00000006398	Essential	Yes	Yes	Old
Mus musculus	ENSMUSG00000006403	Non-essential	Yes	No	Young
Mus musculus	ENSMUSG00000006423	Non-essential	Yes	No	Young
Mus musculus	ENSMUSG00000006435	Non-essential	Yes	Yes	Young
Mus musculus	ENSMUSG00000006445	Non-essential	Yes	Yes	Old
Mus musculus	ENSMUSG00000006457	Non-essential	Yes	No	Old
Mus musculus	ENSMUSG00000006464	Essential	No	Yes	Young
Mus musculus	ENSMUSG00000006469	Non-essential	Yes	No	Young
Mus musculus	ENSMUSG00000006494	Non-essential	Yes	No	Old
Mus musculus	ENSMUSG00000006519	Non-essential	No	No	Young
Mus musculus	ENSMUSG00000006538	Essential	Yes	Yes	Young
Mus musculus	ENSMUSG00000006542	Non-essential	No	No	Old
Mus musculus	ENSMUSG00000006567	Essential	Yes	Yes	Old
Mus musculus	ENSMUSG00000006574	Essential	Yes	No	Old
Mus musculus	ENSMUSG00000006589	Essential	No	No	Old
Mus musculus	ENSMUSG00000006611	Essential	Yes	No	Young
Mus musculus	ENSMUSG00000006649	Essential	No	No	Young
Mus musculus	ENSMUSG00000006651	Essential	No	No	Young
Mus musculus	ENSMUSG00000006678	Non-essential	No	No	Old
Mus musculus	ENSMUSG00000006699	Essential	Yes	Yes	Old
Mus musculus	ENSMUSG00000006705	Essential	Yes	Yes	Young
Mus musculus	ENSMUSG00000006715	Essential	No	Yes	Young
Mus musculus	ENSMUSG00000006724	Non-essential	Yes	Yes	Old
Mus musculus	ENSMUSG00000006728	Essential	Yes	No	Old
Mus musculus	ENSMUSG00000006731	Non-essential	Yes	No	Young
Mus musculus	ENSMUSG00000006740	Essential	Yes	No	Old
Mus musculus	ENSMUSG00000006764	Non-essential	Yes	No	Young
Mus musculus	ENSMUSG00000006782	Essential	No	Yes	Young
Mus musculus	ENSMUSG00000006800	Essential	Yes	Yes	Young
Mus musculus	ENSMUSG00000006818	Essential	No	Yes	Old
Mus musculus	ENSMUSG00000006906	Essential	Yes	No	Old
Mus musculus	ENSMUSG00000006930	Essential	No	Yes	Young
Mus musculus	ENSMUSG00000006932	Essential	Yes	Yes	Young
Mus musculus	ENSMUSG00000006948	Non-essential	Yes	No	Young
Mus musculus	ENSMUSG00000006958	Essential	No	Yes	Young
Mus musculus	ENSMUSG00000007035	Non-essential	Yes	No	Old
Mus musculus	ENSMUSG00000007038	Non-essential	No	No	Young
Mus musculus	ENSMUSG00000007039	Non-essential	Yes	No	Young
Mus musculus	ENSMUSG00000007041	Non-essential	Yes	No	Young
Mus musculus	ENSMUSG00000007080	Essential	No	No	Old
Mus musculus	ENSMUSG00000007097	Essential	Yes	No	Old
Mus musculus	ENSMUSG00000007122	Non-essential	Yes	No	Young
Mus musculus	ENSMUSG00000007207	Essential	Yes	No	Old
Mus musculus	ENSMUSG00000007209	Non-essential	No	No	Young
Mus musculus	ENSMUSG00000007411	Essential	Yes	No	Old
Mus musculus	ENSMUSG00000007440	Non-essential	Yes	No	Young
Mus musculus	ENSMUSG00000007458	Essential	No	No	Young
Mus musculus	ENSMUSG00000007480	Non-essential	Yes	No	Young
Mus musculus	ENSMUSG00000007589	Essential	No	No	Young
Mus musculus	ENSMUSG00000007613	Essential	Yes	Yes	Old
Mus musculus	ENSMUSG00000007617	Non-essential	Yes	Yes	Young
Mus musculus	ENSMUSG00000007646	Essential	Yes	No	Old
Mus musculus	ENSMUSG00000007653	Non-essential	Yes	No	Young
Mus musculus	ENSMUSG00000007655	Non-essential	Yes	Yes	Young
Mus musculus	ENSMUSG00000007659	Essential	Yes	Yes	Young
Mus musculus	ENSMUSG00000007682	Non-essential	Yes	No	Young
Mus musculus	ENSMUSG00000007783	Non-essential	Yes	No	Old
Mus musculus	ENSMUSG00000007805	Essential	Yes	Yes	Young
Mus musculus	ENSMUSG00000007827	Non-essential	No	No	Old
Mus musculus	ENSMUSG00000007872	Non-essential	No	Yes	Young
Mus musculus	ENSMUSG00000007877	Non-essential	No	Yes	Young
Mus musculus	ENSMUSG00000007880	Essential	Yes	Yes	Old
Mus musculus	ENSMUSG00000007888	Essential	No	Yes	Young
Mus musculus	ENSMUSG00000007891	Non-essential	Yes	No	Old
Mus musculus	ENSMUSG00000007946	Essential	No	Yes	Young
Mus musculus	ENSMUSG00000007989	Essential	Yes	Yes	Young
Mus musculus	ENSMUSG00000008090	Essential	No	Yes	Young
Mus musculus	ENSMUSG00000008136	Non-essential	Yes	Yes	Young
Mus musculus	ENSMUSG00000008193	Essential	No	Yes	Young
Mus musculus	ENSMUSG00000008373	Essential	No	No	Old
Mus musculus	ENSMUSG00000008384	Non-essential	No	No	Young
Mus musculus	ENSMUSG00000008398	Essential	Yes	Yes	Young
Mus musculus	ENSMUSG00000008438	Non-essential	Yes	No	Old
Mus musculus	ENSMUSG00000008461	Non-essential	Yes	No	Young
Mus musculus	ENSMUSG00000008496	Essential	No	Yes	Young
Mus musculus	ENSMUSG00000008601	Non-essential	Yes	No	Old
Mus musculus	ENSMUSG00000008690	Non-essential	No	Yes	Old
Mus musculus	ENSMUSG00000008763	Essential	Yes	Yes	Old
Mus musculus	ENSMUSG00000008855	Essential	Yes	Yes	Old
Mus musculus	ENSMUSG00000008892	Essential	Yes	No	Old
Mus musculus	ENSMUSG00000008976	Essential	No	Yes	Young
Mus musculus	ENSMUSG00000008999	Essential	Yes	Yes	Young
Mus musculus	ENSMUSG00000009073	Essential	Yes	Yes	Young
Mus musculus	ENSMUSG00000009079	Essential	No	No	Old
Mus musculus	ENSMUSG00000009092	Non-essential	Yes	No	Old
Mus musculus	ENSMUSG00000009097	Essential	No	Yes	Young
Mus musculus	ENSMUSG00000009108	Non-essential	Yes	Yes	Old
Mus musculus	ENSMUSG00000009207	Essential	No	Yes	Young
Mus musculus	ENSMUSG00000009246	Non-essential	Yes	No	Young
Mus musculus	ENSMUSG00000009248	Essential	No	Yes	Young
Mus musculus	ENSMUSG00000009292	Non-essential	Yes	No	Young
Mus musculus	ENSMUSG00000009350	Non-essential	Yes	No	Young
Mus musculus	ENSMUSG00000009376	Essential	No	Yes	Old
Mus musculus	ENSMUSG00000009394	Non-essential	Yes	No	Young
Mus musculus	ENSMUSG00000009406	Non-essential	Yes	No	Young
Mus musculus	ENSMUSG00000009471	Essential	Yes	Yes	Young
Mus musculus	ENSMUSG00000009487	Non-essential	No	No	Old
Mus musculus	ENSMUSG00000009545	Non-essential	No	No	Young
Mus musculus	ENSMUSG00000009596	Non-essential	Yes	Yes	Old
Mus musculus	ENSMUSG00000009621	Non-essential	Yes	Yes	Young
Mus musculus	ENSMUSG00000009628	Non-essential	No	Yes	Young
Mus musculus	ENSMUSG00000009670	Non-essential	No	Yes	Young
Mus musculus	ENSMUSG00000009681	Essential	No	Yes	Old
Mus musculus	ENSMUSG00000009733	Non-essential	Yes	No	Young
Mus musculus	ENSMUSG00000009734	Non-essential	No	No	Young
Mus musculus	ENSMUSG00000009772	Essential	Yes	No	Old
Mus musculus	ENSMUSG00000009900	Essential	Yes	Yes	Young
Mus musculus	ENSMUSG00000009941	Non-essential	Yes	No	Young
Mus musculus	ENSMUSG00000010047	Essential	Yes	No	Young
Mus musculus	ENSMUSG00000010051	Non-essential	Yes	No	Young
Mus musculus	ENSMUSG00000010054	Non-essential	No	No	Young
Mus musculus	ENSMUSG00000010066	Essential	Yes	Yes	Young
Mus musculus	ENSMUSG00000010067	Non-essential	Yes	No	Young
Mus musculus	ENSMUSG00000010095	Essential	Yes	No	Young
Mus musculus	ENSMUSG00000010097	Essential	Yes	No	Old
Mus musculus	ENSMUSG00000010122	Non-essential	Yes	No	Old
Mus musculus	ENSMUSG00000010136	Essential	No	No	Young
Mus musculus	ENSMUSG00000010142	Non-essential	No	No	Young
Mus musculus	ENSMUSG00000010175	Essential	Yes	Yes	Young
Mus musculus	ENSMUSG00000010205	Non-essential	Yes	No	Young
Mus musculus	ENSMUSG00000010342	Non-essential	No	No	Young
Mus musculus	ENSMUSG00000010461	Essential	Yes	Yes	Young
Mus musculus	ENSMUSG00000010476	Essential	Yes	Yes	Young
Mus musculus	ENSMUSG00000010505	Essential	Yes	Yes	Young
Mus musculus	ENSMUSG00000010517	Essential	No	No	Old
Mus musculus	ENSMUSG00000010592	Non-essential	No	Yes	Young
Mus musculus	ENSMUSG00000010609	Essential	Yes	Yes	Old
Mus musculus	ENSMUSG00000010660	Non-essential	Yes	Yes	Old
Mus musculus	ENSMUSG00000010721	Essential	Yes	Yes	Young
Mus musculus	ENSMUSG00000010760	Non-essential	Yes	Yes	Young
Mus musculus	ENSMUSG00000010796	Non-essential	No	Yes	Young
Mus musculus	ENSMUSG00000010797	Essential	Yes	Yes	Young
Mus musculus	ENSMUSG00000010803	Essential	Yes	No	Young
Mus musculus	ENSMUSG00000010825	Non-essential	No	No	Old
Mus musculus	ENSMUSG00000010936	Essential	No	No	Old
Mus musculus	ENSMUSG00000011171	Non-essential	Yes	No	Young
Mus musculus	ENSMUSG00000011179	Essential	Yes	Yes	Old
Mus musculus	ENSMUSG00000011256	Essential	Yes	Yes	Old
Mus musculus	ENSMUSG00000011349	Non-essential	No	Yes	Young
Mus musculus	ENSMUSG00000011658	Essential	No	No	Young
Mus musculus	ENSMUSG00000011877	Essential	Yes	No	Young
Mus musculus	ENSMUSG00000012396	Essential	No	Yes	Young
Mus musculus	ENSMUSG00000012443	Essential	No	No	Old
Mus musculus	ENSMUSG00000012520	Essential	Yes	Yes	Young
Mus musculus	ENSMUSG00000012705	Non-essential	Yes	Yes	Young
Mus musculus	ENSMUSG00000012819	Non-essential	No	Yes	Young
Mus musculus	ENSMUSG00000013033	Non-essential	Yes	Yes	Young
Mus musculus	ENSMUSG00000013089	Essential	Yes	No	Young
Mus musculus	ENSMUSG00000013160	Essential	Yes	Yes	Old
Mus musculus	ENSMUSG00000013236	Essential	Yes	Yes	Old
Mus musculus	ENSMUSG00000013418	Non-essential	Yes	No	Young
Mus musculus	ENSMUSG00000013584	Essential	Yes	Yes	Old
Mus musculus	ENSMUSG00000013663	Essential	No	Yes	Old
Mus musculus	ENSMUSG00000013698	Non-essential	No	No	Young
Mus musculus	ENSMUSG00000013701	Essential	No	No	Young
Mus musculus	ENSMUSG00000013707	Non-essential	Yes	No	Young
Mus musculus	ENSMUSG00000013787	Essential	Yes	Yes	Old
Mus musculus	ENSMUSG00000013846	Non-essential	Yes	No	Young
Mus musculus	ENSMUSG00000013936	Essential	Yes	Yes	Young
Mus musculus	ENSMUSG00000013973	Non-essential	Yes	No	Young
Mus musculus	ENSMUSG00000013997	Non-essential	Yes	No	Old
Mus musculus	ENSMUSG00000014030	Essential	Yes	Yes	Young
Mus musculus	ENSMUSG00000014158	Non-essential	Yes	No	Young
Mus musculus	ENSMUSG00000014226	Non-essential	No	Yes	Old
Mus musculus	ENSMUSG00000014303	Non-essential	No	Yes	Old
Mus musculus	ENSMUSG00000014361	Non-essential	Yes	Yes	Old
Mus musculus	ENSMUSG00000014402	Essential	No	Yes	Old
Mus musculus	ENSMUSG00000014418	Non-essential	No	No	Young
Mus musculus	ENSMUSG00000014453	Non-essential	Yes	No	Old
Mus musculus	ENSMUSG00000014503	Non-essential	Yes	No	Young
Mus musculus	ENSMUSG00000014543	Non-essential	Yes	No	Young
Mus musculus	ENSMUSG00000014599	Essential	No	Yes	Young
Mus musculus	ENSMUSG00000014602	Essential	No	No	Old
Mus musculus	ENSMUSG00000014603	Essential	No	Yes	Young
Mus musculus	ENSMUSG00000014609	Essential	Yes	No	Young
Mus musculus	ENSMUSG00000014668	Non-essential	No	No	Young
Mus musculus	ENSMUSG00000014704	Essential	Yes	Yes	Young
Mus musculus	ENSMUSG00000014767	Essential	No	No	Old
Mus musculus	ENSMUSG00000014773	Essential	Yes	Yes	Old
Mus musculus	ENSMUSG00000014776	Non-essential	No	No	Young
Mus musculus	ENSMUSG00000014813	Non-essential	Yes	Yes	Young
Mus musculus	ENSMUSG00000014850	Non-essential	Yes	Yes	Old
Mus musculus	ENSMUSG00000014852	Non-essential	No	No	Young
Mus musculus	ENSMUSG00000014859	Essential	No	Yes	Old
Mus musculus	ENSMUSG00000014932	Essential	Yes	No	Old
Mus musculus	ENSMUSG00000014956	Essential	Yes	No	Old
Mus musculus	ENSMUSG00000015001	Non-essential	No	No	Young
Mus musculus	ENSMUSG00000015027	Non-essential	Yes	No	Old
Mus musculus	ENSMUSG00000015053	Essential	Yes	Yes	Old
Mus musculus	ENSMUSG00000015090	Non-essential	Yes	No	Young
Mus musculus	ENSMUSG00000015094	Non-essential	No	No	Young
Mus musculus	ENSMUSG00000015112	Non-essential	Yes	No	Old
Mus musculus	ENSMUSG00000015120	Essential	Yes	Yes	Old
Mus musculus	ENSMUSG00000015134	Essential	Yes	Yes	Old
Mus musculus	ENSMUSG00000015214	Non-essential	Yes	No	Old
Mus musculus	ENSMUSG00000015217	Non-essential	Yes	No	Old
Mus musculus	ENSMUSG00000015222	Essential	No	Yes	Young
Mus musculus	ENSMUSG00000015243	Essential	Yes	No	Old
Mus musculus	ENSMUSG00000015291	Non-essential	Yes	No	Old
Mus musculus	ENSMUSG00000015312	Non-essential	Yes	Yes	Young
Mus musculus	ENSMUSG00000015314	Non-essential	Yes	No	Young
Mus musculus	ENSMUSG00000015316	Non-essential	Yes	No	Young
Mus musculus	ENSMUSG00000015337	Essential	No	Yes	Old
Mus musculus	ENSMUSG00000015340	Non-essential	Yes	No	Old
Mus musculus	ENSMUSG00000015354	Non-essential	Yes	No	Young
Mus musculus	ENSMUSG00000015355	Non-essential	No	No	Young
Mus musculus	ENSMUSG00000015365	Non-essential	No	Yes	Old
Mus musculus	ENSMUSG00000015396	Non-essential	No	No	Young
Mus musculus	ENSMUSG00000015401	Non-essential	No	No	Young
Mus musculus	ENSMUSG00000015405	Non-essential	No	No	Young
Mus musculus	ENSMUSG00000015437	Non-essential	Yes	No	Young
Mus musculus	ENSMUSG00000015452	Non-essential	No	Yes	Young
Mus musculus	ENSMUSG00000015461	Essential	Yes	No	Young
Mus musculus	ENSMUSG00000015468	Non-essential	Yes	Yes	Old
Mus musculus	ENSMUSG00000015474	Non-essential	Yes	No	Young
Mus musculus	ENSMUSG00000015478	Non-essential	Yes	No	Old
Mus musculus	ENSMUSG00000015501	Non-essential	No	No	Young
Mus musculus	ENSMUSG00000015522	Essential	Yes	Yes	Young
Mus musculus	ENSMUSG00000015533	Non-essential	Yes	No	Young
Mus musculus	ENSMUSG00000015568	Essential	Yes	No	Young
Mus musculus	ENSMUSG00000015579	Essential	No	Yes	Young
Mus musculus	ENSMUSG00000015605	Essential	No	Yes	Old
Mus musculus	ENSMUSG00000015619	Essential	Yes	Yes	Old
Mus musculus	ENSMUSG00000015627	Essential	Yes	Yes	Old
Mus musculus	ENSMUSG00000015647	Essential	No	Yes	Old
Mus musculus	ENSMUSG00000015697	Essential	No	Yes	Young
Mus musculus	ENSMUSG00000015709	Essential	Yes	Yes	Young
Mus musculus	ENSMUSG00000015714	Non-essential	Yes	No	Old
Mus musculus	ENSMUSG00000015745	Non-essential	No	No	Young
Mus musculus	ENSMUSG00000015748	Essential	No	No	Old
Mus musculus	ENSMUSG00000015755	Essential	Yes	Yes	Young
Mus musculus	ENSMUSG00000015766	Non-essential	Yes	No	Young
Mus musculus	ENSMUSG00000015790	Essential	No	No	Old
Mus musculus	ENSMUSG00000015806	Non-essential	No	No	Young
Mus musculus	ENSMUSG00000015812	Non-essential	No	Yes	Young
Mus musculus	ENSMUSG00000015829	Non-essential	Yes	No	Old
Mus musculus	ENSMUSG00000015837	Non-essential	No	Yes	Young
Mus musculus	ENSMUSG00000015839	Essential	No	No	Young
Mus musculus	ENSMUSG00000015843	Non-essential	Yes	Yes	Young
Mus musculus	ENSMUSG00000015846	Essential	Yes	Yes	Young
Mus musculus	ENSMUSG00000015854	Non-essential	No	No	Young
Mus musculus	ENSMUSG00000015879	Non-essential	No	No	Old
Mus musculus	ENSMUSG00000015889	Non-essential	Yes	Yes	Old
Mus musculus	ENSMUSG00000015932	Non-essential	Yes	No	Young
Mus musculus	ENSMUSG00000015937	Non-essential	Yes	No	Old
Mus musculus	ENSMUSG00000015947	Non-essential	Yes	No	Young
Mus musculus	ENSMUSG00000015950	Non-essential	Yes	No	Young
Mus musculus	ENSMUSG00000015957	Essential	Yes	Yes	Young
Mus musculus	ENSMUSG00000015966	Non-essential	No	No	Young
Mus musculus	ENSMUSG00000015968	Essential	Yes	No	Old
Mus musculus	ENSMUSG00000015970	Non-essential	No	No	Old
Mus musculus	ENSMUSG00000016024	Non-essential	Yes	No	Young
Mus musculus	ENSMUSG00000016028	Essential	Yes	Yes	Young
Mus musculus	ENSMUSG00000016087	Essential	Yes	Yes	Young
Mus musculus	ENSMUSG00000016128	Non-essential	Yes	No	Old
Mus musculus	ENSMUSG00000016179	Non-essential	Yes	No	Old
Mus musculus	ENSMUSG00000016194	Non-essential	Yes	Yes	Young
Mus musculus	ENSMUSG00000016206	Non-essential	Yes	No	Young
Mus musculus	ENSMUSG00000016255	Non-essential	Yes	No	Old
Mus musculus	ENSMUSG00000016256	Non-essential	Yes	Yes	Old
Mus musculus	ENSMUSG00000016319	Non-essential	Yes	No	Old
Mus musculus	ENSMUSG00000016458	Essential	No	Yes	Old
Mus musculus	ENSMUSG00000016477	Essential	Yes	No	Old
Mus musculus	ENSMUSG00000016481	Essential	No	Yes	Young
Mus musculus	ENSMUSG00000016493	Non-essential	No	No	Young
Mus musculus	ENSMUSG00000016494	Non-essential	No	No	Young
Mus musculus	ENSMUSG00000016496	Non-essential	Yes	No	Young
Mus musculus	ENSMUSG00000016498	Non-essential	Yes	No	Young
Mus musculus	ENSMUSG00000016524	Non-essential	Yes	No	Young
Mus musculus	ENSMUSG00000016526	Non-essential	Yes	Yes	Old
Mus musculus	ENSMUSG00000016528	Non-essential	Yes	No	Old
Mus musculus	ENSMUSG00000016529	Non-essential	No	Yes	Young
Mus musculus	ENSMUSG00000016534	Essential	Yes	No	Young
Mus musculus	ENSMUSG00000016619	Essential	Yes	Yes	Young
Mus musculus	ENSMUSG00000016756	Non-essential	No	No	Young
Mus musculus	ENSMUSG00000016758	Non-essential	No	Yes	Young
Mus musculus	ENSMUSG00000016763	Essential	Yes	No	Old
Mus musculus	ENSMUSG00000016918	Essential	Yes	Yes	Old
Mus musculus	ENSMUSG00000016933	Essential	Yes	Yes	Old
Mus musculus	ENSMUSG00000016942	Essential	Yes	No	Young
Mus musculus	ENSMUSG00000017002	Non-essential	No	No	Young
Mus musculus	ENSMUSG00000017007	Non-essential	Yes	No	Young
Mus musculus	ENSMUSG00000017009	Non-essential	Yes	Yes	Young
Mus musculus	ENSMUSG00000017057	Non-essential	Yes	No	Young
Mus musculus	ENSMUSG00000017119	Non-essential	No	No	Young
Mus musculus	ENSMUSG00000017132	Non-essential	Yes	No	Old
Mus musculus	ENSMUSG00000017146	Essential	No	Yes	Young
Mus musculus	ENSMUSG00000017165	Non-essential	No	No	Young
Mus musculus	ENSMUSG00000017167	Essential	Yes	Yes	Young
Mus musculus	ENSMUSG00000017195	Non-essential	Yes	No	Young
Mus musculus	ENSMUSG00000017210	Essential	No	No	Young
Mus musculus	ENSMUSG00000017288	Essential	No	No	Old
Mus musculus	ENSMUSG00000017311	Non-essential	Yes	No	Young
Mus musculus	ENSMUSG00000017316	Non-essential	No	No	Young
Mus musculus	ENSMUSG00000017344	Non-essential	No	No	Young
Mus musculus	ENSMUSG00000017376	Essential	No	No	Old
Mus musculus	ENSMUSG00000017386	Essential	Yes	Yes	Old
Mus musculus	ENSMUSG00000017405	Non-essential	Yes	No	Old
Mus musculus	ENSMUSG00000017412	Non-essential	Yes	Yes	Young
Mus musculus	ENSMUSG00000017466	Non-essential	Yes	Yes	Young
Mus musculus	ENSMUSG00000017485	Essential	Yes	Yes	Old
Mus musculus	ENSMUSG00000017491	Essential	Yes	Yes	Young
Mus musculus	ENSMUSG00000017493	Non-essential	Yes	No	Young
Mus musculus	ENSMUSG00000017548	Essential	No	No	Young
Mus musculus	ENSMUSG00000017588	Non-essential	Yes	Yes	Young
Mus musculus	ENSMUSG00000017631	Essential	No	Yes	Old
Mus musculus	ENSMUSG00000017652	Non-essential	Yes	No	Young
Mus musculus	ENSMUSG00000017688	Non-essential	Yes	Yes	Young
Mus musculus	ENSMUSG00000017697	Essential	Yes	Yes	Old
Mus musculus	ENSMUSG00000017716	Essential	No	Yes	Young
Mus musculus	ENSMUSG00000017718	Essential	No	No	Young
Mus musculus	ENSMUSG00000017724	Essential	Yes	Yes	Young
Mus musculus	ENSMUSG00000017737	Non-essential	Yes	Yes	Young
Mus musculus	ENSMUSG00000017740	Essential	Yes	No	Old
Mus musculus	ENSMUSG00000017754	Non-essential	Yes	No	Young
Mus musculus	ENSMUSG00000017756	Non-essential	Yes	No	Old
Mus musculus	ENSMUSG00000017760	Non-essential	Yes	No	Old
Mus musculus	ENSMUSG00000017774	Non-essential	Yes	No	Old
Mus musculus	ENSMUSG00000017776	Essential	Yes	No	Young
Mus musculus	ENSMUSG00000017781	Essential	Yes	No	Young
Mus musculus	ENSMUSG00000017817	Essential	Yes	Yes	Old
Mus musculus	ENSMUSG00000017830	Essential	Yes	No	Old
Mus musculus	ENSMUSG00000017861	Essential	Yes	No	Old
Mus musculus	ENSMUSG00000017929	Essential	Yes	No	Young
Mus musculus	ENSMUSG00000017950	Essential	Yes	Yes	Young
Mus musculus	ENSMUSG00000017969	Non-essential	Yes	No	Old
Mus musculus	ENSMUSG00000017978	Essential	Yes	No	Young
Mus musculus	ENSMUSG00000018012	Non-essential	Yes	Yes	Old
Mus musculus	ENSMUSG00000018143	Essential	Yes	Yes	Young
Mus musculus	ENSMUSG00000018160	Essential	No	Yes	Old
Mus musculus	ENSMUSG00000018166	Essential	Yes	Yes	Old
Mus musculus	ENSMUSG00000018167	Non-essential	No	No	Young
Mus musculus	ENSMUSG00000018168	Non-essential	Yes	No	Old
Mus musculus	ENSMUSG00000018169	Essential	Yes	Yes	Young
Mus musculus	ENSMUSG00000018199	Non-essential	No	No	Young
Mus musculus	ENSMUSG00000018209	Essential	Yes	No	Old
Mus musculus	ENSMUSG00000018217	Essential	Yes	Yes	Young
Mus musculus	ENSMUSG00000018238	Non-essential	Yes	No	Young
Mus musculus	ENSMUSG00000018259	Non-essential	Yes	No	Young
Mus musculus	ENSMUSG00000018263	Essential	Yes	Yes	Young
Mus musculus	ENSMUSG00000018293	Essential	Yes	Yes	Young
Mus musculus	ENSMUSG00000018322	Non-essential	No	No	Young
Mus musculus	ENSMUSG00000018334	Non-essential	Yes	No	Old
Mus musculus	ENSMUSG00000018339	Non-essential	Yes	No	Old
Mus musculus	ENSMUSG00000018340	Non-essential	No	No	Old
Mus musculus	ENSMUSG00000018341	Non-essential	Yes	No	Young
Mus musculus	ENSMUSG00000018377	Essential	No	Yes	Old
Mus musculus	ENSMUSG00000018395	Essential	Yes	Yes	Old
Mus musculus	ENSMUSG00000018411	Essential	No	Yes	Young
Mus musculus	ENSMUSG00000018428	Non-essential	No	No	Young
Mus musculus	ENSMUSG00000018486	Essential	Yes	Yes	Young
Mus musculus	ENSMUSG00000018500	Non-essential	Yes	No	Young
Mus musculus	ENSMUSG00000018501	Essential	No	Yes	Old
Mus musculus	ENSMUSG00000018507	Non-essential	Yes	No	Young
Mus musculus	ENSMUSG00000018537	Essential	Yes	Yes	Young
Mus musculus	ENSMUSG00000018547	Essential	Yes	No	Old
Mus musculus	ENSMUSG00000018566	Non-essential	Yes	Yes	Old
Mus musculus	ENSMUSG00000018567	Non-essential	Yes	No	Old
Mus musculus	ENSMUSG00000018569	Essential	Yes	No	Young
Mus musculus	ENSMUSG00000018574	Essential	Yes	No	Old
Mus musculus	ENSMUSG00000018581	Non-essential	Yes	No	Old
Mus musculus	ENSMUSG00000018583	Essential	Yes	No	Old
Mus musculus	ENSMUSG00000018585	Essential	No	No	Young
Mus musculus	ENSMUSG00000018589	Non-essential	Yes	Yes	Young
Mus musculus	ENSMUSG00000018593	Non-essential	No	No	Young
Mus musculus	ENSMUSG00000018604	Essential	Yes	Yes	Young
Mus musculus	ENSMUSG00000018620	Non-essential	Yes	No	Young
Mus musculus	ENSMUSG00000018623	Non-essential	No	No	Young
Mus musculus	ENSMUSG00000018634	Non-essential	Yes	No	Young
Mus musculus	ENSMUSG00000018654	Essential	Yes	Yes	Old
Mus musculus	ENSMUSG00000018666	Non-essential	Yes	No	Young
Mus musculus	ENSMUSG00000018678	Essential	No	No	Old
Mus musculus	ENSMUSG00000018697	Essential	No	Yes	Old
Mus musculus	ENSMUSG00000018698	Essential	Yes	Yes	Young
Mus musculus	ENSMUSG00000018707	Essential	Yes	No	Old
Mus musculus	ENSMUSG00000018736	Essential	Yes	Yes	Old
Mus musculus	ENSMUSG00000018765	Non-essential	Yes	No	Young
Mus musculus	ENSMUSG00000018796	Non-essential	Yes	No	Old
Mus musculus	ENSMUSG00000018800	Non-essential	Yes	No	Old
Mus musculus	ENSMUSG00000018819	Non-essential	No	No	Young
Mus musculus	ENSMUSG00000018822	Essential	Yes	Yes	Young
Mus musculus	ENSMUSG00000018830	Essential	Yes	Yes	Old
Mus musculus	ENSMUSG00000018841	Essential	Yes	No	Old
Mus musculus	ENSMUSG00000018893	Essential	Yes	Yes	Young
Mus musculus	ENSMUSG00000018899	Non-essential	Yes	Yes	Young
Mus musculus	ENSMUSG00000018900	Non-essential	Yes	Yes	Old
Mus musculus	ENSMUSG00000018909	Non-essential	Yes	Yes	Young
Mus musculus	ENSMUSG00000018916	Essential	No	Yes	Young
Mus musculus	ENSMUSG00000018920	Non-essential	No	No	Young
Mus musculus	ENSMUSG00000018924	Non-essential	Yes	Yes	Young
Mus musculus	ENSMUSG00000018932	Non-essential	Yes	No	Old
Mus musculus	ENSMUSG00000018973	Essential	Yes	Yes	Young
Mus musculus	ENSMUSG00000018983	Essential	Yes	No	Old
Mus musculus	ENSMUSG00000018986	Non-essential	Yes	No	Young
Mus musculus	ENSMUSG00000019027	Non-essential	Yes	No	Old
Mus musculus	ENSMUSG00000019055	Non-essential	Yes	Yes	Young
Mus musculus	ENSMUSG00000019066	Essential	Yes	No	Old
Mus musculus	ENSMUSG00000019087	Essential	No	No	Young
Mus musculus	ENSMUSG00000019088	Non-essential	Yes	No	Young
Mus musculus	ENSMUSG00000019102	Non-essential	Yes	No	Old
Mus musculus	ENSMUSG00000019194	Essential	Yes	No	Young
Mus musculus	ENSMUSG00000019230	Non-essential	Yes	Yes	Young
Mus musculus	ENSMUSG00000019256	Essential	No	Yes	Young
Mus musculus	ENSMUSG00000019278	Non-essential	Yes	No	Old
Mus musculus	ENSMUSG00000019303	Non-essential	No	No	Old
Mus musculus	ENSMUSG00000019320	Non-essential	Yes	No	Young
Mus musculus	ENSMUSG00000019326	Non-essential	Yes	No	Old
Mus musculus	ENSMUSG00000019373	Essential	No	Yes	Young
Mus musculus	ENSMUSG00000019428	Essential	No	Yes	Old
Mus musculus	ENSMUSG00000019429	Non-essential	Yes	No	Young
Mus musculus	ENSMUSG00000019433	Non-essential	Yes	No	Young
Mus musculus	ENSMUSG00000019461	Non-essential	Yes	No	Young
Mus musculus	ENSMUSG00000019464	Essential	Yes	No	Young
Mus musculus	ENSMUSG00000019470	Essential	No	Yes	Old
Mus musculus	ENSMUSG00000019487	Non-essential	Yes	No	Old
Mus musculus	ENSMUSG00000019505	Essential	No	No	Old
Mus musculus	ENSMUSG00000019577	Non-essential	Yes	No	Old
Mus musculus	ENSMUSG00000019647	Non-essential	Yes	Yes	Young
Mus musculus	ENSMUSG00000019699	Essential	Yes	No	Old
Mus musculus	ENSMUSG00000019726	Non-essential	No	No	Old
Mus musculus	ENSMUSG00000019761	Essential	Yes	Yes	Young
Mus musculus	ENSMUSG00000019768	Non-essential	Yes	Yes	Young
Mus musculus	ENSMUSG00000019769	Essential	No	Yes	Old
Mus musculus	ENSMUSG00000019772	Non-essential	No	No	Young
Mus musculus	ENSMUSG00000019773	Essential	No	Yes	Young
Mus musculus	ENSMUSG00000019777	Essential	Yes	Yes	Old
Mus musculus	ENSMUSG00000019779	Non-essential	Yes	Yes	Old
Mus musculus	ENSMUSG00000019789	Essential	Yes	Yes	Young
Mus musculus	ENSMUSG00000019790	Essential	Yes	No	Old
Mus musculus	ENSMUSG00000019795	Non-essential	No	No	Old
Mus musculus	ENSMUSG00000019803	Non-essential	Yes	Yes	Young
Mus musculus	ENSMUSG00000019817	Essential	No	No	Old
Mus musculus	ENSMUSG00000019822	Non-essential	No	No	Old
Mus musculus	ENSMUSG00000019828	Non-essential	Yes	No	Young
Mus musculus	ENSMUSG00000019831	Essential	No	No	Young
Mus musculus	ENSMUSG00000019841	Essential	No	No	Old
Mus musculus	ENSMUSG00000019842	Non-essential	No	No	Young
Mus musculus	ENSMUSG00000019843	Essential	Yes	Yes	Old
Mus musculus	ENSMUSG00000019846	Essential	No	Yes	Young
Mus musculus	ENSMUSG00000019849	Non-essential	No	No	Old
Mus musculus	ENSMUSG00000019850	Essential	No	Yes	Young
Mus musculus	ENSMUSG00000019851	Essential	Yes	No	Young
Mus musculus	ENSMUSG00000019861	Non-essential	No	Yes	Young
Mus musculus	ENSMUSG00000019865	Non-essential	Yes	No	Young
Mus musculus	ENSMUSG00000019867	Non-essential	Yes	Yes	Young
Mus musculus	ENSMUSG00000019874	Non-essential	Yes	Yes	Young
Mus musculus	ENSMUSG00000019876	Non-essential	No	No	Young
Mus musculus	ENSMUSG00000019878	Essential	No	No	Old
Mus musculus	ENSMUSG00000019880	Essential	Yes	Yes	Young
Mus musculus	ENSMUSG00000019890	Non-essential	No	No	Young
Mus musculus	ENSMUSG00000019893	Non-essential	No	No	Old
Mus musculus	ENSMUSG00000019894	Non-essential	Yes	No	Young
Mus musculus	ENSMUSG00000019899	Essential	Yes	No	Old
Mus musculus	ENSMUSG00000019900	Essential	No	Yes	Young
Mus musculus	ENSMUSG00000019905	Non-essential	Yes	No	Young
Mus musculus	ENSMUSG00000019906	Essential	Yes	No	Young
Mus musculus	ENSMUSG00000019907	Essential	Yes	No	Old
Mus musculus	ENSMUSG00000019913	Essential	Yes	Yes	Young
Mus musculus	ENSMUSG00000019916	Essential	Yes	No	Old
Mus musculus	ENSMUSG00000019920	Essential	Yes	Yes	Old
Mus musculus	ENSMUSG00000019929	Non-essential	Yes	Yes	Young
Mus musculus	ENSMUSG00000019932	Non-essential	Yes	No	Young
Mus musculus	ENSMUSG00000019935	Non-essential	Yes	No	Old
Mus musculus	ENSMUSG00000019942	Essential	Yes	Yes	Old
Mus musculus	ENSMUSG00000019943	Essential	Yes	No	Old
Mus musculus	ENSMUSG00000019947	Essential	No	Yes	Young
Mus musculus	ENSMUSG00000019960	Essential	Yes	Yes	Young
Mus musculus	ENSMUSG00000019961	Non-essential	No	No	Young
Mus musculus	ENSMUSG00000019966	Essential	No	Yes	Young
Mus musculus	ENSMUSG00000019969	Essential	Yes	Yes	Old
Mus musculus	ENSMUSG00000019970	Non-essential	Yes	No	Old
Mus musculus	ENSMUSG00000019971	Non-essential	No	Yes	Old
Mus musculus	ENSMUSG00000019978	Non-essential	Yes	No	Young
Mus musculus	ENSMUSG00000019979	Essential	No	Yes	Old
Mus musculus	ENSMUSG00000019982	Essential	Yes	Yes	Old
Mus musculus	ENSMUSG00000019986	Essential	No	No	Old
Mus musculus	ENSMUSG00000019996	Non-essential	No	Yes	Young
Mus musculus	ENSMUSG00000019997	Essential	Yes	Yes	Young
Mus musculus	ENSMUSG00000020003	Essential	No	Yes	Old
Mus musculus	ENSMUSG00000020009	Non-essential	No	No	Young
Mus musculus	ENSMUSG00000020032	Essential	Yes	No	Old
Mus musculus	ENSMUSG00000020037	Essential	Yes	Yes	Old
Mus musculus	ENSMUSG00000020038	Non-essential	Yes	No	Old
Mus musculus	ENSMUSG00000020044	Non-essential	Yes	Yes	Young
Mus musculus	ENSMUSG00000020048	Essential	Yes	No	Old
Mus musculus	ENSMUSG00000020051	Non-essential	Yes	No	Young
Mus musculus	ENSMUSG00000020052	Essential	No	Yes	Young
Mus musculus	ENSMUSG00000020053	Essential	No	Yes	Young
Mus musculus	ENSMUSG00000020059	Non-essential	Yes	No	Young
Mus musculus	ENSMUSG00000020062	Non-essential	Yes	No	Young
Mus musculus	ENSMUSG00000020063	Essential	No	Yes	Old
Mus musculus	ENSMUSG00000020064	Non-essential	Yes	Yes	Old
Mus musculus	ENSMUSG00000020077	Non-essential	No	Yes	Young
Mus musculus	ENSMUSG00000020078	Essential	Yes	No	Old
Mus musculus	ENSMUSG00000020079	Essential	No	No	Old
Mus musculus	ENSMUSG00000020085	Non-essential	No	No	Old
Mus musculus	ENSMUSG00000020091	Non-essential	Yes	No	Young
Mus musculus	ENSMUSG00000020097	Non-essential	No	Yes	Old
Mus musculus	ENSMUSG00000020098	Non-essential	Yes	No	Young
Mus musculus	ENSMUSG00000020099	Essential	Yes	Yes	Young
Mus musculus	ENSMUSG00000020105	Non-essential	Yes	No	Old
Mus musculus	ENSMUSG00000020108	Non-essential	Yes	No	Young
Mus musculus	ENSMUSG00000020115	Essential	Yes	No	Old
Mus musculus	ENSMUSG00000020120	Non-essential	Yes	Yes	Young
Mus musculus	ENSMUSG00000020122	Essential	Yes	Yes	Old
Mus musculus	ENSMUSG00000020123	Non-essential	Yes	Yes	Young
Mus musculus	ENSMUSG00000020125	Non-essential	Yes	No	Young
Mus musculus	ENSMUSG00000020128	Essential	No	No	Old
Mus musculus	ENSMUSG00000020131	Non-essential	Yes	Yes	Old
Mus musculus	ENSMUSG00000020134	Non-essential	Yes	No	Young
Mus musculus	ENSMUSG00000020140	Essential	Yes	No	Old
Mus musculus	ENSMUSG00000020143	Non-essential	Yes	Yes	Old
Mus musculus	ENSMUSG00000020150	Essential	No	Yes	Young
Mus musculus	ENSMUSG00000020151	Non-essential	No	Yes	Old
Mus musculus	ENSMUSG00000020154	Essential	No	Yes	Old
Mus musculus	ENSMUSG00000020155	Non-essential	Yes	No	Young
Mus musculus	ENSMUSG00000020159	Non-essential	Yes	No	Young
Mus musculus	ENSMUSG00000020160	Essential	Yes	Yes	Young
Mus musculus	ENSMUSG00000020167	Essential	Yes	Yes	Young
Mus musculus	ENSMUSG00000020170	Essential	Yes	Yes	Young
Mus musculus	ENSMUSG00000020173	Non-essential	No	Yes	Young
Mus musculus	ENSMUSG00000020176	Essential	Yes	No	Young
Mus musculus	ENSMUSG00000020178	Non-essential	Yes	Yes	Young
Mus musculus	ENSMUSG00000020182	Essential	Yes	No	Old
Mus musculus	ENSMUSG00000020184	Essential	Yes	No	Young
Mus musculus	ENSMUSG00000020185	Essential	Yes	No	Old
Mus musculus	ENSMUSG00000020186	Non-essential	Yes	Yes	Young
Mus musculus	ENSMUSG00000020190	Non-essential	Yes	No	Old
Mus musculus	ENSMUSG00000020193	Non-essential	Yes	No	Young
Mus musculus	ENSMUSG00000020196	Essential	No	No	Young
Mus musculus	ENSMUSG00000020198	Essential	No	No	Old
Mus musculus	ENSMUSG00000020205	Non-essential	No	No	Young
Mus musculus	ENSMUSG00000020212	Non-essential	No	No	Young
Mus musculus	ENSMUSG00000020216	Non-essential	No	No	Young
Mus musculus	ENSMUSG00000020218	Non-essential	No	Yes	Young
Mus musculus	ENSMUSG00000020227	Non-essential	Yes	No	Old
Mus musculus	ENSMUSG00000020230	Non-essential	Yes	No	Old
Mus musculus	ENSMUSG00000020235	Essential	Yes	Yes	Old
Mus musculus	ENSMUSG00000020250	Essential	Yes	Yes	Old
Mus musculus	ENSMUSG00000020260	Essential	No	No	Young
Mus musculus	ENSMUSG00000020262	Essential	Yes	No	Young
Mus musculus	ENSMUSG00000020267	Non-essential	Yes	No	Old
Mus musculus	ENSMUSG00000020272	Non-essential	No	No	Old
Mus musculus	ENSMUSG00000020275	Essential	No	No	Young
Mus musculus	ENSMUSG00000020279	Non-essential	No	No	Young
Mus musculus	ENSMUSG00000020283	Essential	No	Yes	Old
Mus musculus	ENSMUSG00000020287	Non-essential	No	No	Young
Mus musculus	ENSMUSG00000020289	Essential	No	No	Old
Mus musculus	ENSMUSG00000020303	Non-essential	Yes	Yes	Young
Mus musculus	ENSMUSG00000020308	Non-essential	No	Yes	Young
Mus musculus	ENSMUSG00000020312	Non-essential	Yes	No	Young
Mus musculus	ENSMUSG00000020315	Essential	Yes	No	Old
Mus musculus	ENSMUSG00000020317	Non-essential	No	Yes	Young
Mus musculus	ENSMUSG00000020321	Essential	Yes	No	Old
Mus musculus	ENSMUSG00000020325	Non-essential	No	Yes	Young
Mus musculus	ENSMUSG00000020326	Non-essential	Yes	Yes	Young
Mus musculus	ENSMUSG00000020327	Non-essential	Yes	No	Young
Mus musculus	ENSMUSG00000020330	Non-essential	No	No	Old
Mus musculus	ENSMUSG00000020331	Non-essential	Yes	Yes	Old
Mus musculus	ENSMUSG00000020346	Essential	No	No	Young
Mus musculus	ENSMUSG00000020349	Essential	Yes	No	Old
Mus musculus	ENSMUSG00000020354	Non-essential	Yes	No	Young
Mus musculus	ENSMUSG00000020357	Essential	Yes	Yes	Old
Mus musculus	ENSMUSG00000020366	Essential	Yes	No	Old
Mus musculus	ENSMUSG00000020368	Essential	Yes	No	Old
Mus musculus	ENSMUSG00000020380	Essential	No	No	Old
Mus musculus	ENSMUSG00000020383	Non-essential	No	No	Young
Mus musculus	ENSMUSG00000020390	Essential	Yes	Yes	Old
Mus musculus	ENSMUSG00000020393	Non-essential	No	No	Young
Mus musculus	ENSMUSG00000020395	Non-essential	Yes	Yes	Old
Mus musculus	ENSMUSG00000020396	Non-essential	No	No	Old
Mus musculus	ENSMUSG00000020399	Non-essential	Yes	No	Young
Mus musculus	ENSMUSG00000020400	Essential	No	No	Young
Mus musculus	ENSMUSG00000020402	Essential	Yes	No	Old
Mus musculus	ENSMUSG00000020407	Non-essential	Yes	No	Young
Mus musculus	ENSMUSG00000020413	Essential	Yes	Yes	Young
Mus musculus	ENSMUSG00000020415	Essential	No	No	Young
Mus musculus	ENSMUSG00000020422	Essential	No	Yes	Old
Mus musculus	ENSMUSG00000020423	Non-essential	Yes	Yes	Young
Mus musculus	ENSMUSG00000020427	Non-essential	Yes	Yes	Young
Mus musculus	ENSMUSG00000020428	Non-essential	Yes	No	Young
Mus musculus	ENSMUSG00000020429	Non-essential	Yes	No	Young
Mus musculus	ENSMUSG00000020430	Essential	No	No	Old
Mus musculus	ENSMUSG00000020431	Non-essential	Yes	Yes	Young
Mus musculus	ENSMUSG00000020436	Essential	Yes	Yes	Young
Mus musculus	ENSMUSG00000020439	Essential	No	No	Young
Mus musculus	ENSMUSG00000020447	Non-essential	Yes	No	Old
Mus musculus	ENSMUSG00000020451	Non-essential	Yes	No	Old
Mus musculus	ENSMUSG00000020453	Essential	No	Yes	Old
Mus musculus	ENSMUSG00000020458	Essential	No	Yes	Young
Mus musculus	ENSMUSG00000020467	Non-essential	Yes	No	Young
Mus musculus	ENSMUSG00000020469	Essential	Yes	No	Old
Mus musculus	ENSMUSG00000020473	Essential	No	No	Young
Mus musculus	ENSMUSG00000020474	Non-essential	Yes	Yes	Old
Mus musculus	ENSMUSG00000020476	Essential	No	No	Old
Mus musculus	ENSMUSG00000020484	Essential	No	Yes	Young
Mus musculus	ENSMUSG00000020486	Non-essential	Yes	Yes	Young
Mus musculus	ENSMUSG00000020516	Essential	Yes	Yes	Old
Mus musculus	ENSMUSG00000020520	Non-essential	Yes	No	Young
Mus musculus	ENSMUSG00000020524	Non-essential	Yes	No	Young
Mus musculus	ENSMUSG00000020525	Essential	No	No	Old
Mus musculus	ENSMUSG00000020532	Essential	Yes	No	Old
Mus musculus	ENSMUSG00000020534	Non-essential	Yes	No	Old
Mus musculus	ENSMUSG00000020536	Essential	Yes	Yes	Young
Mus musculus	ENSMUSG00000020538	Essential	Yes	Yes	Young
Mus musculus	ENSMUSG00000020542	Essential	No	Yes	Young
Mus musculus	ENSMUSG00000020553	Non-essential	No	No	Young
Mus musculus	ENSMUSG00000020572	Essential	No	No	Young
Mus musculus	ENSMUSG00000020573	Non-essential	Yes	No	Old
Mus musculus	ENSMUSG00000020580	Essential	Yes	Yes	Old
Mus musculus	ENSMUSG00000020581	Non-essential	Yes	No	Young
Mus musculus	ENSMUSG00000020583	Non-essential	No	No	Young
Mus musculus	ENSMUSG00000020590	Essential	Yes	No	Old
Mus musculus	ENSMUSG00000020591	Non-essential	Yes	No	Young
Mus musculus	ENSMUSG00000020592	Non-essential	No	Yes	Young
Mus musculus	ENSMUSG00000020593	Essential	Yes	Yes	Old
Mus musculus	ENSMUSG00000020594	Non-essential	Yes	No	Old
Mus musculus	ENSMUSG00000020598	Essential	Yes	Yes	Young
Mus musculus	ENSMUSG00000020599	Non-essential	No	Yes	Young
Mus musculus	ENSMUSG00000020601	Non-essential	Yes	No	Old
Mus musculus	ENSMUSG00000020609	Essential	No	Yes	Young
Mus musculus	ENSMUSG00000020612	Essential	Yes	Yes	Old
Mus musculus	ENSMUSG00000020623	Non-essential	Yes	No	Old
Mus musculus	ENSMUSG00000020630	Essential	No	No	Old
Mus musculus	ENSMUSG00000020635	Non-essential	No	No	Old
Mus musculus	ENSMUSG00000020641	Non-essential	No	No	Young
Mus musculus	ENSMUSG00000020644	Essential	Yes	Yes	Young
Mus musculus	ENSMUSG00000020647	Non-essential	No	No	Young
Mus musculus	ENSMUSG00000020651	Non-essential	Yes	No	Old
Mus musculus	ENSMUSG00000020653	Non-essential	Yes	No	Old
Mus musculus	ENSMUSG00000020654	Essential	Yes	No	Young
Mus musculus	ENSMUSG00000020656	Non-essential	Yes	Yes	Young
Mus musculus	ENSMUSG00000020660	Essential	No	No	Young
Mus musculus	ENSMUSG00000020661	Essential	Yes	Yes	Young
Mus musculus	ENSMUSG00000020664	Essential	Yes	Yes	Old
Mus musculus	ENSMUSG00000020668	Non-essential	Yes	No	Old
Mus musculus	ENSMUSG00000020673	Non-essential	Yes	No	Young
Mus musculus	ENSMUSG00000020676	Non-essential	Yes	Yes	Young
Mus musculus	ENSMUSG00000020679	Essential	Yes	Yes	Young
Mus musculus	ENSMUSG00000020681	Essential	No	Yes	Young
Mus musculus	ENSMUSG00000020682	Non-essential	Yes	No	Young
Mus musculus	ENSMUSG00000020689	Essential	Yes	Yes	Young
Mus musculus	ENSMUSG00000020692	Essential	Yes	Yes	Old
Mus musculus	ENSMUSG00000020695	Non-essential	Yes	No	Young
Mus musculus	ENSMUSG00000020696	Non-essential	Yes	No	Young
Mus musculus	ENSMUSG00000020697	Essential	No	No	Old
Mus musculus	ENSMUSG00000020700	Essential	Yes	No	Old
Mus musculus	ENSMUSG00000020704	Non-essential	Yes	No	Young
Mus musculus	ENSMUSG00000020713	Non-essential	Yes	Yes	Young
Mus musculus	ENSMUSG00000020715	Essential	Yes	No	Old
Mus musculus	ENSMUSG00000020716	Essential	No	Yes	Old
Mus musculus	ENSMUSG00000020717	Non-essential	Yes	No	Young
Mus musculus	ENSMUSG00000020719	Essential	Yes	No	Old
Mus musculus	ENSMUSG00000020721	Non-essential	No	No	Old
Mus musculus	ENSMUSG00000020722	Non-essential	Yes	No	Young
Mus musculus	ENSMUSG00000020723	Essential	Yes	No	Young
Mus musculus	ENSMUSG00000020733	Essential	Yes	No	Young
Mus musculus	ENSMUSG00000020734	Non-essential	No	No	Young
Mus musculus	ENSMUSG00000020744	Essential	Yes	No	Old
Mus musculus	ENSMUSG00000020745	Essential	Yes	Yes	Old
Mus musculus	ENSMUSG00000020752	Non-essential	No	No	Old
Mus musculus	ENSMUSG00000020758	Essential	No	Yes	Young
Mus musculus	ENSMUSG00000020766	Non-essential	Yes	No	Old
Mus musculus	ENSMUSG00000020774	Essential	Yes	No	Young
Mus musculus	ENSMUSG00000020777	Non-essential	Yes	No	Old
Mus musculus	ENSMUSG00000020785	Non-essential	Yes	No	Old
Mus musculus	ENSMUSG00000020787	Non-essential	Yes	No	Young
Mus musculus	ENSMUSG00000020788	Non-essential	Yes	No	Old
Mus musculus	ENSMUSG00000020793	Non-essential	Yes	Yes	Young
Mus musculus	ENSMUSG00000020801	Essential	No	No	Old
Mus musculus	ENSMUSG00000020821	Non-essential	No	No	Old
Mus musculus	ENSMUSG00000020826	Essential	Yes	No	Old
Mus musculus	ENSMUSG00000020829	Non-essential	Yes	No	Young
Mus musculus	ENSMUSG00000020838	Essential	Yes	Yes	Young
Mus musculus	ENSMUSG00000020840	Essential	No	No	Old
Mus musculus	ENSMUSG00000020844	Essential	No	Yes	Old
Mus musculus	ENSMUSG00000020846	Non-essential	Yes	No	Young
Mus musculus	ENSMUSG00000020847	Non-essential	No	No	Young
Mus musculus	ENSMUSG00000020848	Non-essential	Yes	No	Young
Mus musculus	ENSMUSG00000020849	Essential	Yes	Yes	Old
Mus musculus	ENSMUSG00000020857	Essential	Yes	No	Old
Mus musculus	ENSMUSG00000020859	Essential	Yes	Yes	Young
Mus musculus	ENSMUSG00000020865	Non-essential	Yes	No	Old
Mus musculus	ENSMUSG00000020866	Non-essential	No	No	Old
Mus musculus	ENSMUSG00000020868	Non-essential	Yes	No	Young
Mus musculus	ENSMUSG00000020875	Non-essential	Yes	Yes	Young
Mus musculus	ENSMUSG00000020882	Essential	Yes	No	Young
Mus musculus	ENSMUSG00000020883	Essential	Yes	No	Old
Mus musculus	ENSMUSG00000020884	Non-essential	Yes	No	Young
Mus musculus	ENSMUSG00000020886	Essential	Yes	Yes	Old
Mus musculus	ENSMUSG00000020888	Essential	Yes	Yes	Young
Mus musculus	ENSMUSG00000020889	Non-essential	Yes	No	Young
Mus musculus	ENSMUSG00000020890	Non-essential	Yes	No	Old
Mus musculus	ENSMUSG00000020893	Non-essential	Yes	No	Young
Mus musculus	ENSMUSG00000020900	Essential	Yes	Yes	Old
Mus musculus	ENSMUSG00000020901	Non-essential	No	No	Young
Mus musculus	ENSMUSG00000020902	Essential	Yes	Yes	Young
Mus musculus	ENSMUSG00000020907	Non-essential	Yes	No	Old
Mus musculus	ENSMUSG00000020911	Essential	Yes	Yes	Young
Mus musculus	ENSMUSG00000020912	Non-essential	Yes	No	Young
Mus musculus	ENSMUSG00000020917	Essential	No	No	Old
Mus musculus	ENSMUSG00000020918	Essential	Yes	Yes	Old
Mus musculus	ENSMUSG00000020919	Essential	Yes	Yes	Young
Mus musculus	ENSMUSG00000020926	Non-essential	Yes	No	Old
Mus musculus	ENSMUSG00000020932	Non-essential	Yes	No	Young
Mus musculus	ENSMUSG00000020936	Essential	Yes	Yes	Old
Mus musculus	ENSMUSG00000020941	Non-essential	No	No	Old
Mus musculus	ENSMUSG00000020950	Essential	No	Yes	Old
Mus musculus	ENSMUSG00000020953	Non-essential	No	No	Young
Mus musculus	ENSMUSG00000020963	Essential	Yes	Yes	Young
Mus musculus	ENSMUSG00000020964	Essential	Yes	No	Old
Mus musculus	ENSMUSG00000020994	Essential	No	No	Old
Mus musculus	ENSMUSG00000021003	Essential	No	No	Young
Mus musculus	ENSMUSG00000021022	Non-essential	No	No	Old
Mus musculus	ENSMUSG00000021025	Essential	Yes	No	Young
Mus musculus	ENSMUSG00000021033	Non-essential	No	No	Old
Mus musculus	ENSMUSG00000021036	Essential	Yes	No	Old
Mus musculus	ENSMUSG00000021048	Essential	Yes	No	Old
Mus musculus	ENSMUSG00000021055	Non-essential	Yes	Yes	Young
Mus musculus	ENSMUSG00000021057	Non-essential	No	Yes	Young
Mus musculus	ENSMUSG00000021061	Essential	Yes	No	Old
Mus musculus	ENSMUSG00000021065	Essential	No	No	Young
Mus musculus	ENSMUSG00000021067	Essential	No	No	Young
Mus musculus	ENSMUSG00000021070	Non-essential	Yes	No	Young
Mus musculus	ENSMUSG00000021095	Essential	No	Yes	Young
Mus musculus	ENSMUSG00000021099	Non-essential	Yes	Yes	Young
Mus musculus	ENSMUSG00000021103	Essential	No	Yes	Old
Mus musculus	ENSMUSG00000021108	Essential	Yes	No	Old
Mus musculus	ENSMUSG00000021109	Essential	No	Yes	Young
Mus musculus	ENSMUSG00000021112	Non-essential	Yes	No	Old
Mus musculus	ENSMUSG00000021115	Non-essential	Yes	No	Old
Mus musculus	ENSMUSG00000021116	Essential	No	No	Old
Mus musculus	ENSMUSG00000021123	Non-essential	Yes	No	Old
Mus musculus	ENSMUSG00000021124	Non-essential	Yes	No	Young
Mus musculus	ENSMUSG00000021125	Non-essential	Yes	Yes	Old
Mus musculus	ENSMUSG00000021127	Essential	No	Yes	Old
Mus musculus	ENSMUSG00000021143	Non-essential	Yes	No	Young
Mus musculus	ENSMUSG00000021144	Non-essential	Yes	No	Young
Mus musculus	ENSMUSG00000021178	Essential	Yes	No	Old
Mus musculus	ENSMUSG00000021180	Non-essential	No	No	Old
Mus musculus	ENSMUSG00000021186	Non-essential	Yes	No	Young
Mus musculus	ENSMUSG00000021188	Essential	No	No	Old
Mus musculus	ENSMUSG00000021189	Non-essential	No	No	Old
Mus musculus	ENSMUSG00000021190	Non-essential	No	No	Old
Mus musculus	ENSMUSG00000021194	Essential	No	No	Young
Mus musculus	ENSMUSG00000021198	Essential	No	No	Young
Mus musculus	ENSMUSG00000021214	Non-essential	Yes	No	Old
Mus musculus	ENSMUSG00000021217	Essential	Yes	Yes	Young
Mus musculus	ENSMUSG00000021224	Essential	Yes	Yes	Young
Mus musculus	ENSMUSG00000021236	Non-essential	Yes	No	Old
Mus musculus	ENSMUSG00000021239	Essential	No	Yes	Young
Mus musculus	ENSMUSG00000021242	Non-essential	No	No	Young
Mus musculus	ENSMUSG00000021245	Non-essential	No	No	Old
Mus musculus	ENSMUSG00000021250	Essential	Yes	Yes	Young
Mus musculus	ENSMUSG00000021253	Essential	Yes	Yes	Young
Mus musculus	ENSMUSG00000021255	Essential	Yes	Yes	Young
Mus musculus	ENSMUSG00000021256	Non-essential	Yes	Yes	Young
Mus musculus	ENSMUSG00000021259	Non-essential	Yes	No	Old
Mus musculus	ENSMUSG00000021262	Essential	Yes	Yes	Young
Mus musculus	ENSMUSG00000021264	Essential	Yes	Yes	Old
Mus musculus	ENSMUSG00000021273	Essential	No	No	Old
Mus musculus	ENSMUSG00000021277	Essential	Yes	No	Young
Mus musculus	ENSMUSG00000021278	Essential	No	Yes	Young
Mus musculus	ENSMUSG00000021285	Non-essential	Yes	No	Old
Mus musculus	ENSMUSG00000021288	Non-essential	Yes	No	Young
Mus musculus	ENSMUSG00000021294	Essential	No	Yes	Old
Mus musculus	ENSMUSG00000021298	Non-essential	Yes	No	Young
Mus musculus	ENSMUSG00000021311	Essential	No	No	Young
Mus musculus	ENSMUSG00000021313	Essential	Yes	No	Young
Mus musculus	ENSMUSG00000021314	Non-essential	No	No	Old
Mus musculus	ENSMUSG00000021318	Essential	Yes	Yes	Old
Mus musculus	ENSMUSG00000021322	Non-essential	No	No	Young
Mus musculus	ENSMUSG00000021342	Non-essential	Yes	Yes	Young
Mus musculus	ENSMUSG00000021356	Non-essential	Yes	Yes	Young
Mus musculus	ENSMUSG00000021359	Essential	Yes	Yes	Young
Mus musculus	ENSMUSG00000021360	Non-essential	Yes	No	Young
Mus musculus	ENSMUSG00000021362	Essential	No	Yes	Young
Mus musculus	ENSMUSG00000021363	Non-essential	Yes	No	Old
Mus musculus	ENSMUSG00000021365	Non-essential	Yes	No	Young
Mus musculus	ENSMUSG00000021367	Essential	Yes	Yes	Young
Mus musculus	ENSMUSG00000021376	Non-essential	No	No	Young
Mus musculus	ENSMUSG00000021377	Non-essential	No	No	Young
Mus musculus	ENSMUSG00000021379	Essential	Yes	Yes	Young
Mus musculus	ENSMUSG00000021381	Essential	Yes	Yes	Young
Mus musculus	ENSMUSG00000021385	Essential	No	No	Young
Mus musculus	ENSMUSG00000021390	Non-essential	Yes	No	Young
Mus musculus	ENSMUSG00000021408	Essential	No	No	Old
Mus musculus	ENSMUSG00000021423	Non-essential	No	No	Young
Mus musculus	ENSMUSG00000021427	Essential	No	No	Young
Mus musculus	ENSMUSG00000021448	Non-essential	Yes	No	Young
Mus musculus	ENSMUSG00000021451	Non-essential	Yes	Yes	Young
Mus musculus	ENSMUSG00000021453	Non-essential	Yes	Yes	Young
Mus musculus	ENSMUSG00000021457	Essential	Yes	Yes	Old
Mus musculus	ENSMUSG00000021458	Non-essential	Yes	No	Old
Mus musculus	ENSMUSG00000021461	Non-essential	No	Yes	Young
Mus musculus	ENSMUSG00000021464	Essential	Yes	Yes	Old
Mus musculus	ENSMUSG00000021466	Essential	Yes	Yes	Old
Mus musculus	ENSMUSG00000021468	Essential	Yes	No	Old
Mus musculus	ENSMUSG00000021469	Essential	Yes	Yes	Young
Mus musculus	ENSMUSG00000021477	Essential	Yes	Yes	Old
Mus musculus	ENSMUSG00000021478	Essential	Yes	Yes	Young
Mus musculus	ENSMUSG00000021485	Non-essential	Yes	No	Young
Mus musculus	ENSMUSG00000021488	Essential	No	Yes	Old
Mus musculus	ENSMUSG00000021490	Essential	Yes	No	Young
Mus musculus	ENSMUSG00000021492	Non-essential	Yes	No	Young
Mus musculus	ENSMUSG00000021499	Non-essential	Yes	Yes	Young
Mus musculus	ENSMUSG00000021501	Essential	No	No	Young
Mus musculus	ENSMUSG00000021506	Essential	Yes	Yes	Young
Mus musculus	ENSMUSG00000021508	Essential	No	No	Young
Mus musculus	ENSMUSG00000021518	Essential	Yes	No	Old
Mus musculus	ENSMUSG00000021519	Essential	No	No	Young
Mus musculus	ENSMUSG00000021538	Non-essential	No	No	Young
Mus musculus	ENSMUSG00000021539	Non-essential	No	No	Young
Mus musculus	ENSMUSG00000021540	Essential	Yes	Yes	Young
Mus musculus	ENSMUSG00000021549	Essential	No	Yes	Old
Mus musculus	ENSMUSG00000021556	Non-essential	No	No	Young
Mus musculus	ENSMUSG00000021557	Non-essential	No	Yes	Young
Mus musculus	ENSMUSG00000021559	Non-essential	No	No	Old
Mus musculus	ENSMUSG00000021567	Non-essential	Yes	No	Young
Mus musculus	ENSMUSG00000021569	Essential	No	Yes	Old
Mus musculus	ENSMUSG00000021575	Non-essential	No	No	Young
Mus musculus	ENSMUSG00000021576	Non-essential	Yes	No	Old
Mus musculus	ENSMUSG00000021583	Non-essential	Yes	No	Old
Mus musculus	ENSMUSG00000021585	Non-essential	No	Yes	Young
Mus musculus	ENSMUSG00000021587	Essential	Yes	Yes	Old
Mus musculus	ENSMUSG00000021591	Non-essential	No	No	Young
Mus musculus	ENSMUSG00000021594	Non-essential	Yes	Yes	Old
Mus musculus	ENSMUSG00000021597	Non-essential	No	No	Young
Mus musculus	ENSMUSG00000021604	Non-essential	Yes	Yes	Young
Mus musculus	ENSMUSG00000021608	Essential	Yes	No	Old
Mus musculus	ENSMUSG00000021609	Essential	Yes	Yes	Young
Mus musculus	ENSMUSG00000021611	Non-essential	No	No	Old
Mus musculus	ENSMUSG00000021612	Non-essential	Yes	No	Young
Mus musculus	ENSMUSG00000021613	Essential	Yes	No	Young
Mus musculus	ENSMUSG00000021614	Essential	No	Yes	Old
Mus musculus	ENSMUSG00000021615	Essential	No	Yes	Young
Mus musculus	ENSMUSG00000021622	Non-essential	Yes	No	Young
Mus musculus	ENSMUSG00000021624	Non-essential	Yes	No	Young
Mus musculus	ENSMUSG00000021629	Non-essential	No	No	Old
Mus musculus	ENSMUSG00000021635	Essential	No	No	Old
Mus musculus	ENSMUSG00000021638	Non-essential	No	No	Young
Mus musculus	ENSMUSG00000021640	Non-essential	Yes	No	Young
Mus musculus	ENSMUSG00000021645	Essential	No	No	Young
Mus musculus	ENSMUSG00000021647	Non-essential	No	No	Young
Mus musculus	ENSMUSG00000021650	Non-essential	No	Yes	Young
Mus musculus	ENSMUSG00000021660	Essential	Yes	Yes	Old
Mus musculus	ENSMUSG00000021665	Non-essential	Yes	Yes	Old
Mus musculus	ENSMUSG00000021668	Non-essential	No	No	Old
Mus musculus	ENSMUSG00000021669	Essential	No	Yes	Young
Mus musculus	ENSMUSG00000021670	Essential	No	Yes	Old
Mus musculus	ENSMUSG00000021675	Non-essential	Yes	No	Young
Mus musculus	ENSMUSG00000021676	Non-essential	Yes	No	Old
Mus musculus	ENSMUSG00000021678	Essential	Yes	No	Young
Mus musculus	ENSMUSG00000021680	Non-essential	No	No	Young
Mus musculus	ENSMUSG00000021685	Essential	Yes	Yes	Young
Mus musculus	ENSMUSG00000021686	Essential	No	No	Old
Mus musculus	ENSMUSG00000021687	Non-essential	Yes	No	Young
Mus musculus	ENSMUSG00000021693	Essential	Yes	Yes	Old
Mus musculus	ENSMUSG00000021694	Non-essential	No	No	Old
Mus musculus	ENSMUSG00000021699	Essential	Yes	No	Old
Mus musculus	ENSMUSG00000021700	Essential	Yes	No	Old
Mus musculus	ENSMUSG00000021701	Essential	Yes	No	Old
Mus musculus	ENSMUSG00000021702	Non-essential	Yes	No	Young
Mus musculus	ENSMUSG00000021708	Non-essential	Yes	No	Old
Mus musculus	ENSMUSG00000021709	Non-essential	No	No	Old
Mus musculus	ENSMUSG00000021719	Non-essential	No	No	Young
Mus musculus	ENSMUSG00000021721	Non-essential	Yes	No	Young
Mus musculus	ENSMUSG00000021730	Non-essential	No	No	Old
Mus musculus	ENSMUSG00000021732	Essential	Yes	Yes	Young
Mus musculus	ENSMUSG00000021733	Non-essential	Yes	No	Old
Mus musculus	ENSMUSG00000021738	Non-essential	No	No	Young
Mus musculus	ENSMUSG00000021743	Non-essential	Yes	Yes	Old
Mus musculus	ENSMUSG00000021745	Non-essential	No	Yes	Old
Mus musculus	ENSMUSG00000021754	Non-essential	No	Yes	Old
Mus musculus	ENSMUSG00000021756	Essential	Yes	No	Young
Mus musculus	ENSMUSG00000021758	Non-essential	Yes	Yes	Old
Mus musculus	ENSMUSG00000021759	Non-essential	Yes	No	Young
Mus musculus	ENSMUSG00000021764	Non-essential	No	Yes	Old
Mus musculus	ENSMUSG00000021765	Essential	No	Yes	Young
Mus musculus	ENSMUSG00000021767	Essential	No	No	Old
Mus musculus	ENSMUSG00000021779	Essential	Yes	Yes	Young
Mus musculus	ENSMUSG00000021782	Non-essential	No	No	Old
Mus musculus	ENSMUSG00000021789	Essential	Yes	No	Young
Mus musculus	ENSMUSG00000021794	Non-essential	Yes	No	Old
Mus musculus	ENSMUSG00000021795	Non-essential	No	Yes	Young
Mus musculus	ENSMUSG00000021796	Essential	Yes	Yes	Old
Mus musculus	ENSMUSG00000021798	Essential	No	No	Old
Mus musculus	ENSMUSG00000021799	Non-essential	No	No	Young
Mus musculus	ENSMUSG00000021803	Non-essential	No	No	Young
Mus musculus	ENSMUSG00000021804	Non-essential	Yes	No	Young
Mus musculus	ENSMUSG00000021806	Non-essential	No	No	Young
Mus musculus	ENSMUSG00000021810	Essential	No	No	Old
Mus musculus	ENSMUSG00000021814	Essential	Yes	No	Old
Mus musculus	ENSMUSG00000021816	Non-essential	Yes	Yes	Old
Mus musculus	ENSMUSG00000021820	Non-essential	Yes	No	Old
Mus musculus	ENSMUSG00000021822	Essential	Yes	Yes	Young
Mus musculus	ENSMUSG00000021823	Essential	No	No	Young
Mus musculus	ENSMUSG00000021831	Non-essential	Yes	Yes	Old
Mus musculus	ENSMUSG00000021835	Essential	Yes	Yes	Young
Mus musculus	ENSMUSG00000021843	Non-essential	No	No	Old
Mus musculus	ENSMUSG00000021848	Essential	Yes	Yes	Young
Mus musculus	ENSMUSG00000021868	Non-essential	Yes	No	Old
Mus musculus	ENSMUSG00000021886	Non-essential	Yes	No	Young
Mus musculus	ENSMUSG00000021893	Essential	No	No	Old
Mus musculus	ENSMUSG00000021905	Essential	Yes	No	Young
Mus musculus	ENSMUSG00000021907	Non-essential	No	No	Young
Mus musculus	ENSMUSG00000021911	Essential	No	No	Old
Mus musculus	ENSMUSG00000021916	Non-essential	Yes	No	Young
Mus musculus	ENSMUSG00000021919	Essential	Yes	Yes	Old
Mus musculus	ENSMUSG00000021922	Non-essential	No	No	Young
Mus musculus	ENSMUSG00000021936	Essential	Yes	No	Old
Mus musculus	ENSMUSG00000021939	Essential	Yes	Yes	Old
Mus musculus	ENSMUSG00000021943	Non-essential	Yes	Yes	Young
Mus musculus	ENSMUSG00000021944	Essential	Yes	Yes	Old
Mus musculus	ENSMUSG00000021948	Non-essential	Yes	No	Old
Mus musculus	ENSMUSG00000021957	Essential	Yes	No	Old
Mus musculus	ENSMUSG00000021959	Essential	No	No	Old
Mus musculus	ENSMUSG00000021974	Essential	Yes	Yes	Young
Mus musculus	ENSMUSG00000021978	Essential	No	No	Young
Mus musculus	ENSMUSG00000021991	Non-essential	Yes	No	Young
Mus musculus	ENSMUSG00000021994	Essential	Yes	Yes	Young
Mus musculus	ENSMUSG00000021998	Non-essential	Yes	Yes	Old
Mus musculus	ENSMUSG00000021999	Essential	Yes	No	Old
Mus musculus	ENSMUSG00000022010	Non-essential	No	No	Old
Mus musculus	ENSMUSG00000022015	Non-essential	Yes	Yes	Young
Mus musculus	ENSMUSG00000022025	Non-essential	Yes	Yes	Young
Mus musculus	ENSMUSG00000022026	Non-essential	Yes	No	Young
Mus musculus	ENSMUSG00000022037	Non-essential	No	No	Young
Mus musculus	ENSMUSG00000022039	Non-essential	Yes	No	Old
Mus musculus	ENSMUSG00000022040	Non-essential	No	No	Old
Mus musculus	ENSMUSG00000022041	Non-essential	Yes	No	Young
Mus musculus	ENSMUSG00000022053	Essential	Yes	Yes	Young
Mus musculus	ENSMUSG00000022054	Non-essential	No	Yes	Old
Mus musculus	ENSMUSG00000022055	Non-essential	Yes	Yes	Young
Mus musculus	ENSMUSG00000022061	Essential	No	Yes	Young
Mus musculus	ENSMUSG00000022074	Non-essential	Yes	No	Young
Mus musculus	ENSMUSG00000022076	Non-essential	Yes	Yes	Old
Mus musculus	ENSMUSG00000022089	Non-essential	No	No	Old
Mus musculus	ENSMUSG00000022090	Non-essential	Yes	No	Young
Mus musculus	ENSMUSG00000022091	Non-essential	No	No	Young
Mus musculus	ENSMUSG00000022096	Essential	No	No	Young
Mus musculus	ENSMUSG00000022097	Non-essential	No	No	Young
Mus musculus	ENSMUSG00000022098	Essential	Yes	Yes	Young
Mus musculus	ENSMUSG00000022099	Non-essential	No	No	Young
Mus musculus	ENSMUSG00000022101	Non-essential	Yes	No	Young
Mus musculus	ENSMUSG00000022102	Non-essential	Yes	No	Young
Mus musculus	ENSMUSG00000022103	Non-essential	Yes	Yes	Young
Mus musculus	ENSMUSG00000022105	Essential	No	Yes	Old
Mus musculus	ENSMUSG00000022108	Non-essential	Yes	No	Young
Mus musculus	ENSMUSG00000022114	Essential	Yes	Yes	Young
Mus musculus	ENSMUSG00000022122	Essential	Yes	Yes	Young
Mus musculus	ENSMUSG00000022123	Non-essential	No	Yes	Young
Mus musculus	ENSMUSG00000022124	Non-essential	Yes	No	Young
Mus musculus	ENSMUSG00000022125	Non-essential	No	Yes	Young
Mus musculus	ENSMUSG00000022129	Non-essential	Yes	Yes	Young
Mus musculus	ENSMUSG00000022131	Non-essential	No	No	Young
Mus musculus	ENSMUSG00000022136	Non-essential	Yes	No	Old
Mus musculus	ENSMUSG00000022139	Non-essential	Yes	No	Young
Mus musculus	ENSMUSG00000022141	Essential	No	Yes	Old
Mus musculus	ENSMUSG00000022142	Essential	No	No	Old
Mus musculus	ENSMUSG00000022144	Essential	No	Yes	Young
Mus musculus	ENSMUSG00000022146	Non-essential	Yes	No	Young
Mus musculus	ENSMUSG00000022148	Non-essential	No	No	Young
Mus musculus	ENSMUSG00000022157	Non-essential	Yes	No	Young
Mus musculus	ENSMUSG00000022174	Essential	No	Yes	Old
Mus musculus	ENSMUSG00000022178	Non-essential	No	No	Young
Mus musculus	ENSMUSG00000022180	Non-essential	Yes	No	Old
Mus musculus	ENSMUSG00000022181	Non-essential	No	Yes	Young
Mus musculus	ENSMUSG00000022191	Non-essential	No	No	Young
Mus musculus	ENSMUSG00000022197	Non-essential	No	No	Old
Mus musculus	ENSMUSG00000022201	Essential	Yes	Yes	Young
Mus musculus	ENSMUSG00000022203	Non-essential	No	No	Young
Mus musculus	ENSMUSG00000022206	Essential	No	Yes	Young
Mus musculus	ENSMUSG00000022208	Essential	Yes	No	Old
Mus musculus	ENSMUSG00000022216	Non-essential	Yes	No	Young
Mus musculus	ENSMUSG00000022218	Essential	Yes	Yes	Young
Mus musculus	ENSMUSG00000022219	Non-essential	Yes	No	Young
Mus musculus	ENSMUSG00000022220	Non-essential	Yes	No	Young
Mus musculus	ENSMUSG00000022221	Non-essential	No	No	Old
Mus musculus	ENSMUSG00000022225	Non-essential	Yes	No	Young
Mus musculus	ENSMUSG00000022227	Non-essential	Yes	No	Young
Mus musculus	ENSMUSG00000022229	Non-essential	Yes	No	Old
Mus musculus	ENSMUSG00000022231	Essential	Yes	Yes	Young
Mus musculus	ENSMUSG00000022240	Non-essential	Yes	Yes	Young
Mus musculus	ENSMUSG00000022243	Non-essential	No	No	Old
Mus musculus	ENSMUSG00000022244	Non-essential	Yes	No	Old
Mus musculus	ENSMUSG00000022262	Essential	Yes	No	Old
Mus musculus	ENSMUSG00000022263	Essential	Yes	No	Old
Mus musculus	ENSMUSG00000022265	Non-essential	No	No	Young
Mus musculus	ENSMUSG00000022292	Non-essential	Yes	Yes	Old
Mus musculus	ENSMUSG00000022297	Essential	Yes	Yes	Young
Mus musculus	ENSMUSG00000022303	Non-essential	No	Yes	Young
Mus musculus	ENSMUSG00000022306	Essential	Yes	Yes	Young
Mus musculus	ENSMUSG00000022309	Essential	Yes	Yes	Young
Mus musculus	ENSMUSG00000022315	Non-essential	Yes	No	Old
Mus musculus	ENSMUSG00000022324	Non-essential	No	No	Old
Mus musculus	ENSMUSG00000022329	Essential	Yes	No	Old
Mus musculus	ENSMUSG00000022330	Essential	Yes	Yes	Young
Mus musculus	ENSMUSG00000022335	Essential	No	No	Old
Mus musculus	ENSMUSG00000022339	Non-essential	No	No	Young
Mus musculus	ENSMUSG00000022342	Non-essential	Yes	No	Young
Mus musculus	ENSMUSG00000022346	Essential	Yes	Yes	Young
Mus musculus	ENSMUSG00000022353	Non-essential	Yes	Yes	Young
Mus musculus	ENSMUSG00000022358	Non-essential	Yes	No	Young
Mus musculus	ENSMUSG00000022367	Essential	Yes	No	Young
Mus musculus	ENSMUSG00000022369	Essential	No	No	Young
Mus musculus	ENSMUSG00000022371	Non-essential	No	No	Young
Mus musculus	ENSMUSG00000022372	Non-essential	Yes	No	Young
Mus musculus	ENSMUSG00000022376	Non-essential	Yes	No	Young
Mus musculus	ENSMUSG00000022382	Essential	No	Yes	Young
Mus musculus	ENSMUSG00000022383	Non-essential	Yes	Yes	Young
Mus musculus	ENSMUSG00000022389	Non-essential	Yes	No	Young
Mus musculus	ENSMUSG00000022391	Essential	No	No	Old
Mus musculus	ENSMUSG00000022414	Essential	No	Yes	Young
Mus musculus	ENSMUSG00000022415	Non-essential	Yes	No	Young
Mus musculus	ENSMUSG00000022421	Non-essential	Yes	No	Young
Mus musculus	ENSMUSG00000022425	Essential	Yes	No	Old
Mus musculus	ENSMUSG00000022428	Essential	No	Yes	Young
Mus musculus	ENSMUSG00000022429	Non-essential	Yes	Yes	Old
Mus musculus	ENSMUSG00000022432	Non-essential	Yes	No	Old
Mus musculus	ENSMUSG00000022433	Non-essential	Yes	No	Old
Mus musculus	ENSMUSG00000022435	Non-essential	No	Yes	Young
Mus musculus	ENSMUSG00000022438	Non-essential	Yes	No	Young
Mus musculus	ENSMUSG00000022439	Non-essential	Yes	No	Young
Mus musculus	ENSMUSG00000022442	Non-essential	Yes	No	Old
Mus musculus	ENSMUSG00000022443	Essential	Yes	Yes	Old
Mus musculus	ENSMUSG00000022449	Essential	Yes	No	Old
Mus musculus	ENSMUSG00000022454	Non-essential	Yes	No	Old
Mus musculus	ENSMUSG00000022456	Non-essential	Yes	No	Old
Mus musculus	ENSMUSG00000022471	Non-essential	No	Yes	Old
Mus musculus	ENSMUSG00000022474	Non-essential	Yes	No	Old
Mus musculus	ENSMUSG00000022475	Essential	Yes	Yes	Old
Mus musculus	ENSMUSG00000022479	Non-essential	Yes	Yes	Young
Mus musculus	ENSMUSG00000022483	Essential	Yes	Yes	Old
Mus musculus	ENSMUSG00000022484	Non-essential	Yes	Yes	Young
Mus musculus	ENSMUSG00000022485	Non-essential	Yes	Yes	Young
Mus musculus	ENSMUSG00000022487	Non-essential	No	No	Young
Mus musculus	ENSMUSG00000022488	Non-essential	Yes	Yes	Young
Mus musculus	ENSMUSG00000022489	Non-essential	Yes	No	Old
Mus musculus	ENSMUSG00000022490	Non-essential	No	No	Young
Mus musculus	ENSMUSG00000022496	Non-essential	No	No	Young
Mus musculus	ENSMUSG00000022500	Non-essential	No	No	Young
Mus musculus	ENSMUSG00000022504	Non-essential	Yes	No	Young
Mus musculus	ENSMUSG00000022508	Essential	No	Yes	Old
Mus musculus	ENSMUSG00000022510	Essential	Yes	Yes	Young
Mus musculus	ENSMUSG00000022512	Essential	Yes	No	Young
Mus musculus	ENSMUSG00000022514	Non-essential	Yes	No	Young
Mus musculus	ENSMUSG00000022517	Essential	Yes	No	Old
Mus musculus	ENSMUSG00000022519	Non-essential	No	No	Old
Mus musculus	ENSMUSG00000022523	Non-essential	Yes	No	Young
Mus musculus	ENSMUSG00000022528	Essential	No	Yes	Young
Mus musculus	ENSMUSG00000022534	Non-essential	No	No	Young
Mus musculus	ENSMUSG00000022542	Non-essential	Yes	No	Old
Mus musculus	ENSMUSG00000022545	Essential	No	No	Old
Mus musculus	ENSMUSG00000022548	Non-essential	No	No	Young
Mus musculus	ENSMUSG00000022552	Non-essential	No	Yes	Young
Mus musculus	ENSMUSG00000022555	Non-essential	Yes	No	Old
Mus musculus	ENSMUSG00000022556	Essential	Yes	Yes	Old
Mus musculus	ENSMUSG00000022565	Essential	No	Yes	Old
Mus musculus	ENSMUSG00000022568	Essential	No	Yes	Old
Mus musculus	ENSMUSG00000022570	Essential	Yes	No	Old
Mus musculus	ENSMUSG00000022575	Non-essential	Yes	No	Young
Mus musculus	ENSMUSG00000022579	Non-essential	No	No	Young
Mus musculus	ENSMUSG00000022587	Essential	No	Yes	Young
Mus musculus	ENSMUSG00000022589	Essential	Yes	No	Old
Mus musculus	ENSMUSG00000022594	Non-essential	No	No	Young
Mus musculus	ENSMUSG00000022598	Non-essential	No	No	Young
Mus musculus	ENSMUSG00000022601	Essential	No	Yes	Old
Mus musculus	ENSMUSG00000022602	Essential	No	Yes	Young
Mus musculus	ENSMUSG00000022607	Essential	Yes	Yes	Old
Mus musculus	ENSMUSG00000022610	Non-essential	Yes	Yes	Old
Mus musculus	ENSMUSG00000022615	Non-essential	No	Yes	Young
Mus musculus	ENSMUSG00000022617	Non-essential	Yes	Yes	Old
Mus musculus	ENSMUSG00000022619	Essential	No	Yes	Young
Mus musculus	ENSMUSG00000022620	Non-essential	Yes	Yes	Old
Mus musculus	ENSMUSG00000022622	Non-essential	No	No	Young
Mus musculus	ENSMUSG00000022636	Non-essential	Yes	Yes	Young
Mus musculus	ENSMUSG00000022637	Non-essential	No	No	Young
Mus musculus	ENSMUSG00000022650	Non-essential	Yes	No	Young
Mus musculus	ENSMUSG00000022652	Non-essential	No	Yes	Young
Mus musculus	ENSMUSG00000022656	Non-essential	Yes	Yes	Young
Mus musculus	ENSMUSG00000022659	Non-essential	No	No	Young
Mus musculus	ENSMUSG00000022661	Non-essential	No	No	Young
Mus musculus	ENSMUSG00000022667	Non-essential	Yes	No	Young
Mus musculus	ENSMUSG00000022672	Non-essential	No	Yes	Old
Mus musculus	ENSMUSG00000022673	Essential	Yes	No	Old
Mus musculus	ENSMUSG00000022676	Essential	Yes	Yes	Old
Mus musculus	ENSMUSG00000022678	Non-essential	Yes	Yes	Old
Mus musculus	ENSMUSG00000022681	Non-essential	No	No	Young
Mus musculus	ENSMUSG00000022682	Essential	No	Yes	Old
Mus musculus	ENSMUSG00000022683	Non-essential	Yes	Yes	Young
Mus musculus	ENSMUSG00000022686	Essential	Yes	Yes	Young
Mus musculus	ENSMUSG00000022687	Non-essential	Yes	Yes	Young
Mus musculus	ENSMUSG00000022702	Essential	No	Yes	Old
Mus musculus	ENSMUSG00000022705	Essential	Yes	Yes	Young
Mus musculus	ENSMUSG00000022711	Essential	Yes	No	Old
Mus musculus	ENSMUSG00000022718	Essential	No	No	Young
Mus musculus	ENSMUSG00000022722	Non-essential	Yes	Yes	Old
Mus musculus	ENSMUSG00000022738	Non-essential	No	No	Young
Mus musculus	ENSMUSG00000022762	Non-essential	Yes	No	Young
Mus musculus	ENSMUSG00000022766	Essential	Yes	No	Young
Mus musculus	ENSMUSG00000022770	Essential	Yes	Yes	Old
Mus musculus	ENSMUSG00000022779	Non-essential	No	No	Old
Mus musculus	ENSMUSG00000022780	Non-essential	Yes	No	Young
Mus musculus	ENSMUSG00000022789	Essential	No	No	Old
Mus musculus	ENSMUSG00000022797	Essential	Yes	No	Old
Mus musculus	ENSMUSG00000022809	Non-essential	Yes	No	Young
Mus musculus	ENSMUSG00000022811	Essential	Yes	No	Old
Mus musculus	ENSMUSG00000022812	Essential	Yes	Yes	Old
Mus musculus	ENSMUSG00000022817	Non-essential	Yes	Yes	Young
Mus musculus	ENSMUSG00000022821	Non-essential	No	No	Old
Mus musculus	ENSMUSG00000022822	Non-essential	Yes	No	Old
Mus musculus	ENSMUSG00000022831	Non-essential	Yes	Yes	Old
Mus musculus	ENSMUSG00000022836	Non-essential	No	Yes	Old
Mus musculus	ENSMUSG00000022838	Non-essential	Yes	No	Young
Mus musculus	ENSMUSG00000022840	Non-essential	Yes	No	Young
Mus musculus	ENSMUSG00000022841	Essential	Yes	No	Old
Mus musculus	ENSMUSG00000022842	Essential	Yes	Yes	Old
Mus musculus	ENSMUSG00000022843	Non-essential	Yes	Yes	Old
Mus musculus	ENSMUSG00000022847	Non-essential	No	Yes	Young
Mus musculus	ENSMUSG00000022853	Essential	Yes	No	Old
Mus musculus	ENSMUSG00000022855	Essential	Yes	No	Old
Mus musculus	ENSMUSG00000022858	Essential	Yes	No	Old
Mus musculus	ENSMUSG00000022863	Non-essential	Yes	No	Young
Mus musculus	ENSMUSG00000022865	Essential	No	Yes	Young
Mus musculus	ENSMUSG00000022868	Non-essential	Yes	Yes	Young
Mus musculus	ENSMUSG00000022875	Non-essential	Yes	No	Young
Mus musculus	ENSMUSG00000022876	Non-essential	Yes	No	Young
Mus musculus	ENSMUSG00000022877	Non-essential	No	No	Young
Mus musculus	ENSMUSG00000022878	Essential	Yes	Yes	Young
Mus musculus	ENSMUSG00000022883	Essential	Yes	Yes	Young
Mus musculus	ENSMUSG00000022885	Non-essential	No	No	Young
Mus musculus	ENSMUSG00000022887	Non-essential	Yes	No	Young
Mus musculus	ENSMUSG00000022892	Essential	Yes	Yes	Young
Mus musculus	ENSMUSG00000022893	Essential	Yes	Yes	Young
Mus musculus	ENSMUSG00000022894	Non-essential	Yes	No	Young
Mus musculus	ENSMUSG00000022899	Non-essential	Yes	No	Old
Mus musculus	ENSMUSG00000022901	Non-essential	Yes	No	Young
Mus musculus	ENSMUSG00000022905	Non-essential	Yes	No	Old
Mus musculus	ENSMUSG00000022911	Essential	No	Yes	Old
Mus musculus	ENSMUSG00000022912	Essential	Yes	No	Young
Mus musculus	ENSMUSG00000022913	Essential	No	No	Young
Mus musculus	ENSMUSG00000022914	Non-essential	No	No	Old
Mus musculus	ENSMUSG00000022935	Non-essential	Yes	Yes	Young
Mus musculus	ENSMUSG00000022951	Non-essential	Yes	Yes	Young
Mus musculus	ENSMUSG00000022952	Essential	Yes	Yes	Young
Mus musculus	ENSMUSG00000022957	Essential	Yes	No	Old
Mus musculus	ENSMUSG00000022965	Non-essential	Yes	No	Young
Mus musculus	ENSMUSG00000022967	Non-essential	No	No	Young
Mus musculus	ENSMUSG00000022969	Non-essential	Yes	No	Young
Mus musculus	ENSMUSG00000022971	Non-essential	No	No	Young
Mus musculus	ENSMUSG00000022973	Essential	No	Yes	Old
Mus musculus	ENSMUSG00000022982	Non-essential	No	Yes	Old
Mus musculus	ENSMUSG00000022986	Non-essential	Yes	No	Young
Mus musculus	ENSMUSG00000022991	Non-essential	Yes	No	Young
Mus musculus	ENSMUSG00000022994	Non-essential	Yes	No	Young
Mus musculus	ENSMUSG00000022995	Essential	No	Yes	Old
Mus musculus	ENSMUSG00000022996	Non-essential	Yes	Yes	Young
Mus musculus	ENSMUSG00000022997	Essential	Yes	Yes	Young
Mus musculus	ENSMUSG00000022999	Non-essential	Yes	No	Young
Mus musculus	ENSMUSG00000023000	Non-essential	Yes	Yes	Young
Mus musculus	ENSMUSG00000023010	Non-essential	No	Yes	Old
Mus musculus	ENSMUSG00000023011	Non-essential	Yes	Yes	Old
Mus musculus	ENSMUSG00000023013	Essential	Yes	Yes	Old
Mus musculus	ENSMUSG00000023015	Essential	No	Yes	Old
Mus musculus	ENSMUSG00000023017	Non-essential	Yes	No	Young
Mus musculus	ENSMUSG00000023019	Non-essential	Yes	No	Old
Mus musculus	ENSMUSG00000023027	Essential	Yes	Yes	Young
Mus musculus	ENSMUSG00000023030	Essential	Yes	Yes	Old
Mus musculus	ENSMUSG00000023032	Non-essential	Yes	No	Old
Mus musculus	ENSMUSG00000023033	Essential	Yes	Yes	Old
Mus musculus	ENSMUSG00000023034	Essential	Yes	No	Young
Mus musculus	ENSMUSG00000023043	Essential	Yes	No	Young
Mus musculus	ENSMUSG00000023045	Non-essential	Yes	No	Old
Mus musculus	ENSMUSG00000023047	Essential	Yes	No	Old
Mus musculus	ENSMUSG00000023050	Essential	Yes	No	Old
Mus musculus	ENSMUSG00000023051	Essential	Yes	No	Young
Mus musculus	ENSMUSG00000023057	Non-essential	Yes	No	Young
Mus musculus	ENSMUSG00000023064	Non-essential	Yes	No	Young
Mus musculus	ENSMUSG00000023066	Essential	No	Yes	Young
Mus musculus	ENSMUSG00000023067	Essential	No	Yes	Young
Mus musculus	ENSMUSG00000023070	Non-essential	No	No	Old
Mus musculus	ENSMUSG00000023073	Non-essential	Yes	No	Young
Mus musculus	ENSMUSG00000023075	Non-essential	Yes	No	Young
Mus musculus	ENSMUSG00000023078	Non-essential	No	Yes	Young
Mus musculus	ENSMUSG00000023079	Essential	No	Yes	Young
Mus musculus	ENSMUSG00000023087	Non-essential	No	No	Old
Mus musculus	ENSMUSG00000023088	Non-essential	Yes	No	Old
Mus musculus	ENSMUSG00000023092	Non-essential	Yes	Yes	Young
Mus musculus	ENSMUSG00000023132	Non-essential	Yes	No	Young
Mus musculus	ENSMUSG00000023140	Non-essential	Yes	No	Young
Mus musculus	ENSMUSG00000023143	Non-essential	No	No	Young
Mus musculus	ENSMUSG00000023150	Essential	Yes	No	Old
Mus musculus	ENSMUSG00000023175	Essential	No	Yes	Young
Mus musculus	ENSMUSG00000023192	Non-essential	Yes	No	Young
Mus musculus	ENSMUSG00000023216	Non-essential	Yes	Yes	Young
Mus musculus	ENSMUSG00000023224	Non-essential	Yes	No	Young
Mus musculus	ENSMUSG00000023236	Essential	No	No	Young
Mus musculus	ENSMUSG00000023243	Essential	No	No	Young
Mus musculus	ENSMUSG00000023247	Non-essential	No	No	Young
Mus musculus	ENSMUSG00000023259	Non-essential	Yes	No	Old
Mus musculus	ENSMUSG00000023274	Non-essential	No	Yes	Young
Mus musculus	ENSMUSG00000023279	Non-essential	Yes	Yes	Young
Mus musculus	ENSMUSG00000023328	Essential	Yes	Yes	Old
Mus musculus	ENSMUSG00000023333	Essential	No	Yes	Young
Mus musculus	ENSMUSG00000023349	Non-essential	Yes	No	Young
Mus musculus	ENSMUSG00000023391	Essential	Yes	Yes	Young
Mus musculus	ENSMUSG00000023411	Essential	Yes	Yes	Young
Mus musculus	ENSMUSG00000023443	Non-essential	No	Yes	Young
Mus musculus	ENSMUSG00000023452	Essential	No	No	Old
Mus musculus	ENSMUSG00000023456	Essential	No	Yes	Old
Mus musculus	ENSMUSG00000023473	Essential	Yes	No	Young
Mus musculus	ENSMUSG00000023484	Non-essential	Yes	No	Young
Mus musculus	ENSMUSG00000023572	Non-essential	No	No	Young
Mus musculus	ENSMUSG00000023781	Essential	No	Yes	Young
Mus musculus	ENSMUSG00000023802	Non-essential	Yes	Yes	Old
Mus musculus	ENSMUSG00000023828	Non-essential	Yes	No	Old
Mus musculus	ENSMUSG00000023829	Non-essential	Yes	No	Old
Mus musculus	ENSMUSG00000023830	Essential	No	No	Young
Mus musculus	ENSMUSG00000023845	Non-essential	Yes	No	Old
Mus musculus	ENSMUSG00000023868	Non-essential	Yes	No	Old
Mus musculus	ENSMUSG00000023885	Essential	Yes	No	Young
Mus musculus	ENSMUSG00000023905	Non-essential	No	Yes	Young
Mus musculus	ENSMUSG00000023906	Non-essential	Yes	No	Young
Mus musculus	ENSMUSG00000023914	Non-essential	Yes	No	Young
Mus musculus	ENSMUSG00000023915	Non-essential	No	No	Young
Mus musculus	ENSMUSG00000023921	Essential	No	Yes	Young
Mus musculus	ENSMUSG00000023927	Essential	Yes	Yes	Young
Mus musculus	ENSMUSG00000023942	Non-essential	Yes	Yes	Old
Mus musculus	ENSMUSG00000023944	Essential	Yes	Yes	Old
Mus musculus	ENSMUSG00000023945	Essential	No	No	Young
Mus musculus	ENSMUSG00000023947	Essential	Yes	No	Young
Mus musculus	ENSMUSG00000023951	Essential	No	Yes	Young
Mus musculus	ENSMUSG00000023953	Non-essential	No	No	Old
Mus musculus	ENSMUSG00000023959	Non-essential	Yes	Yes	Young
Mus musculus	ENSMUSG00000023964	Essential	Yes	Yes	Young
Mus musculus	ENSMUSG00000023968	Non-essential	Yes	No	Young
Mus musculus	ENSMUSG00000023972	Essential	Yes	Yes	Old
Mus musculus	ENSMUSG00000023973	Essential	Yes	No	Young
Mus musculus	ENSMUSG00000023977	Essential	Yes	No	Old
Mus musculus	ENSMUSG00000023978	Non-essential	Yes	Yes	Young
Mus musculus	ENSMUSG00000023979	Non-essential	Yes	No	Old
Mus musculus	ENSMUSG00000023980	Essential	No	Yes	Young
Mus musculus	ENSMUSG00000023982	Non-essential	Yes	No	Old
Mus musculus	ENSMUSG00000023988	Essential	No	No	Old
Mus musculus	ENSMUSG00000023990	Essential	Yes	Yes	Young
Mus musculus	ENSMUSG00000023991	Essential	Yes	Yes	Old
Mus musculus	ENSMUSG00000023992	Non-essential	No	No	Young
Mus musculus	ENSMUSG00000023993	Non-essential	No	No	Young
Mus musculus	ENSMUSG00000023994	Essential	No	No	Old
Mus musculus	ENSMUSG00000024002	Essential	No	Yes	Old
Mus musculus	ENSMUSG00000024013	Non-essential	Yes	No	Young
Mus musculus	ENSMUSG00000024014	Non-essential	Yes	No	Old
Mus musculus	ENSMUSG00000024027	Non-essential	Yes	No	Young
Mus musculus	ENSMUSG00000024028	Non-essential	No	No	Young
Mus musculus	ENSMUSG00000024029	Non-essential	Yes	No	Young
Mus musculus	ENSMUSG00000024030	Non-essential	Yes	No	Old
Mus musculus	ENSMUSG00000024032	Non-essential	Yes	No	Young
Mus musculus	ENSMUSG00000024033	Non-essential	No	No	Old
Mus musculus	ENSMUSG00000024039	Essential	No	Yes	Old
Mus musculus	ENSMUSG00000024041	Non-essential	Yes	Yes	Young
Mus musculus	ENSMUSG00000024044	Non-essential	No	No	Young
Mus musculus	ENSMUSG00000024045	Essential	Yes	No	Young
Mus musculus	ENSMUSG00000024054	Essential	No	No	Young
Mus musculus	ENSMUSG00000024066	Essential	Yes	Yes	Old
Mus musculus	ENSMUSG00000024068	Non-essential	No	Yes	Old
Mus musculus	ENSMUSG00000024070	Non-essential	Yes	No	Old
Mus musculus	ENSMUSG00000024073	Essential	No	No	Old
Mus musculus	ENSMUSG00000024074	Essential	No	No	Old
Mus musculus	ENSMUSG00000024079	Non-essential	No	No	Old
Mus musculus	ENSMUSG00000024085	Essential	Yes	Yes	Old
Mus musculus	ENSMUSG00000024087	Non-essential	Yes	Yes	Old
Mus musculus	ENSMUSG00000024095	Non-essential	Yes	No	Old
Mus musculus	ENSMUSG00000024096	Non-essential	No	No	Old
Mus musculus	ENSMUSG00000024098	Essential	No	Yes	Young
Mus musculus	ENSMUSG00000024107	Non-essential	Yes	No	Young
Mus musculus	ENSMUSG00000024109	Essential	Yes	Yes	Young
Mus musculus	ENSMUSG00000024112	Non-essential	Yes	No	Old
Mus musculus	ENSMUSG00000024116	Non-essential	Yes	No	Young
Mus musculus	ENSMUSG00000024121	Essential	Yes	No	Old
Mus musculus	ENSMUSG00000024122	Essential	No	No	Old
Mus musculus	ENSMUSG00000024130	Essential	Yes	No	Old
Mus musculus	ENSMUSG00000024131	Non-essential	No	No	Old
Mus musculus	ENSMUSG00000024132	Non-essential	Yes	No	Young
Mus musculus	ENSMUSG00000024134	Essential	Yes	Yes	Young
Mus musculus	ENSMUSG00000024137	Essential	No	Yes	Old
Mus musculus	ENSMUSG00000024140	Essential	Yes	No	Young
Mus musculus	ENSMUSG00000024142	Essential	Yes	No	Old
Mus musculus	ENSMUSG00000024151	Essential	Yes	Yes	Old
Mus musculus	ENSMUSG00000024163	Essential	Yes	Yes	Young
Mus musculus	ENSMUSG00000024164	Essential	Yes	No	Young
Mus musculus	ENSMUSG00000024168	Non-essential	No	Yes	Young
Mus musculus	ENSMUSG00000024170	Essential	No	No	Old
Mus musculus	ENSMUSG00000024173	Non-essential	Yes	No	Young
Mus musculus	ENSMUSG00000024174	Essential	Yes	No	Young
Mus musculus	ENSMUSG00000024175	Non-essential	Yes	No	Young
Mus musculus	ENSMUSG00000024176	Non-essential	Yes	Yes	Young
Mus musculus	ENSMUSG00000024182	Essential	Yes	Yes	Young
Mus musculus	ENSMUSG00000024186	Non-essential	Yes	No	Young
Mus musculus	ENSMUSG00000024188	Non-essential	No	No	Old
Mus musculus	ENSMUSG00000024190	Non-essential	Yes	No	Old
Mus musculus	ENSMUSG00000024211	Non-essential	Yes	No	Young
Mus musculus	ENSMUSG00000024212	Essential	Yes	No	Young
Mus musculus	ENSMUSG00000024215	Non-essential	No	Yes	Young
Mus musculus	ENSMUSG00000024219	Non-essential	No	No	Old
Mus musculus	ENSMUSG00000024222	Essential	Yes	No	Old
Mus musculus	ENSMUSG00000024225	Essential	No	Yes	Young
Mus musculus	ENSMUSG00000024232	Non-essential	No	No	Young
Mus musculus	ENSMUSG00000024235	Essential	No	No	Old
Mus musculus	ENSMUSG00000024238	Essential	Yes	Yes	Old
Mus musculus	ENSMUSG00000024240	Essential	Yes	No	Old
Mus musculus	ENSMUSG00000024241	Essential	Yes	No	Old
Mus musculus	ENSMUSG00000024247	Essential	No	Yes	Young
Mus musculus	ENSMUSG00000024253	Essential	No	Yes	Young
Mus musculus	ENSMUSG00000024254	Non-essential	Yes	No	Old
Mus musculus	ENSMUSG00000024256	Essential	No	No	Young
Mus musculus	ENSMUSG00000024261	Non-essential	Yes	No	Young
Mus musculus	ENSMUSG00000024268	Essential	Yes	No	Old
Mus musculus	ENSMUSG00000024287	Essential	No	No	Old
Mus musculus	ENSMUSG00000024290	Essential	Yes	No	Old
Mus musculus	ENSMUSG00000024294	Essential	Yes	Yes	Old
Mus musculus	ENSMUSG00000024300	Non-essential	Yes	No	Old
Mus musculus	ENSMUSG00000024302	Essential	Yes	No	Young
Mus musculus	ENSMUSG00000024304	Essential	Yes	Yes	Young
Mus musculus	ENSMUSG00000024308	Non-essential	No	No	Young
Mus musculus	ENSMUSG00000024313	Essential	Yes	No	Young
Mus musculus	ENSMUSG00000024325	Non-essential	Yes	Yes	Old
Mus musculus	ENSMUSG00000024330	Non-essential	Yes	Yes	Old
Mus musculus	ENSMUSG00000024334	Non-essential	Yes	No	Young
Mus musculus	ENSMUSG00000024337	Non-essential	Yes	No	Old
Mus musculus	ENSMUSG00000024338	Non-essential	Yes	No	Old
Mus musculus	ENSMUSG00000024339	Non-essential	Yes	No	Old
Mus musculus	ENSMUSG00000024346	Non-essential	No	No	Young
Mus musculus	ENSMUSG00000024349	Non-essential	No	No	Young
Mus musculus	ENSMUSG00000024354	Essential	Yes	Yes	Old
Mus musculus	ENSMUSG00000024357	Essential	No	No	Young
Mus musculus	ENSMUSG00000024366	Non-essential	Yes	Yes	Young
Mus musculus	ENSMUSG00000024378	Non-essential	Yes	No	Young
Mus musculus	ENSMUSG00000024381	Essential	No	Yes	Young
Mus musculus	ENSMUSG00000024382	Essential	No	Yes	Old
Mus musculus	ENSMUSG00000024383	Non-essential	Yes	No	Old
Mus musculus	ENSMUSG00000024386	Essential	Yes	No	Young
Mus musculus	ENSMUSG00000024387	Essential	No	No	Old
Mus musculus	ENSMUSG00000024391	Non-essential	No	No	Young
Mus musculus	ENSMUSG00000024392	Essential	No	Yes	Old
Mus musculus	ENSMUSG00000024395	Non-essential	Yes	No	Old
Mus musculus	ENSMUSG00000024399	Non-essential	No	Yes	Young
Mus musculus	ENSMUSG00000024401	Essential	Yes	Yes	Young
Mus musculus	ENSMUSG00000024402	Non-essential	No	Yes	Young
Mus musculus	ENSMUSG00000024406	Essential	No	Yes	Young
Mus musculus	ENSMUSG00000024411	Non-essential	Yes	No	Old
Mus musculus	ENSMUSG00000024413	Non-essential	Yes	No	Old
Mus musculus	ENSMUSG00000024421	Essential	No	No	Young
Mus musculus	ENSMUSG00000024425	Non-essential	Yes	No	Young
Mus musculus	ENSMUSG00000024427	Essential	Yes	Yes	Young
Mus musculus	ENSMUSG00000024431	Essential	No	Yes	Young
Mus musculus	ENSMUSG00000024440	Non-essential	Yes	Yes	Young
Mus musculus	ENSMUSG00000024454	Essential	Yes	No	Old
Mus musculus	ENSMUSG00000024456	Non-essential	No	No	Old
Mus musculus	ENSMUSG00000024462	Essential	Yes	Yes	Young
Mus musculus	ENSMUSG00000024471	Non-essential	No	No	Young
Mus musculus	ENSMUSG00000024485	Non-essential	Yes	No	Old
Mus musculus	ENSMUSG00000024486	Essential	No	Yes	Young
Mus musculus	ENSMUSG00000024497	Non-essential	Yes	Yes	Young
Mus musculus	ENSMUSG00000024503	Essential	No	No	Young
Mus musculus	ENSMUSG00000024507	Essential	No	Yes	Old
Mus musculus	ENSMUSG00000024510	Non-essential	Yes	No	Young
Mus musculus	ENSMUSG00000024511	Non-essential	Yes	No	Old
Mus musculus	ENSMUSG00000024513	Essential	No	No	Young
Mus musculus	ENSMUSG00000024515	Essential	Yes	Yes	Young
Mus musculus	ENSMUSG00000024518	Essential	No	Yes	Young
Mus musculus	ENSMUSG00000024519	Non-essential	Yes	No	Young
Mus musculus	ENSMUSG00000024524	Essential	Yes	No	Old
Mus musculus	ENSMUSG00000024526	Non-essential	Yes	No	Young
Mus musculus	ENSMUSG00000024527	Essential	Yes	Yes	Old
Mus musculus	ENSMUSG00000024529	Essential	No	Yes	Young
Mus musculus	ENSMUSG00000024539	Non-essential	Yes	No	Old
Mus musculus	ENSMUSG00000024552	Non-essential	No	No	Young
Mus musculus	ENSMUSG00000024553	Non-essential	Yes	No	Young
Mus musculus	ENSMUSG00000024560	Essential	No	No	Young
Mus musculus	ENSMUSG00000024561	Non-essential	No	No	Young
Mus musculus	ENSMUSG00000024563	Essential	Yes	Yes	Young
Mus musculus	ENSMUSG00000024565	Essential	Yes	Yes	Old
Mus musculus	ENSMUSG00000024575	Non-essential	Yes	No	Old
Mus musculus	ENSMUSG00000024588	Essential	No	Yes	Old
Mus musculus	ENSMUSG00000024589	Non-essential	Yes	No	Old
Mus musculus	ENSMUSG00000024590	Essential	Yes	No	Young
Mus musculus	ENSMUSG00000024597	Essential	Yes	No	Old
Mus musculus	ENSMUSG00000024598	Essential	Yes	Yes	Old
Mus musculus	ENSMUSG00000024610	Non-essential	No	Yes	Young
Mus musculus	ENSMUSG00000024613	Essential	No	No	Old
Mus musculus	ENSMUSG00000024617	Non-essential	Yes	No	Old
Mus musculus	ENSMUSG00000024619	Non-essential	Yes	Yes	Young
Mus musculus	ENSMUSG00000024620	Essential	Yes	No	Old
Mus musculus	ENSMUSG00000024621	Essential	Yes	No	Old
Mus musculus	ENSMUSG00000024639	Essential	Yes	Yes	Old
Mus musculus	ENSMUSG00000024646	Non-essential	Yes	No	Old
Mus musculus	ENSMUSG00000024650	Non-essential	Yes	No	Old
Mus musculus	ENSMUSG00000024653	Non-essential	No	No	Young
Mus musculus	ENSMUSG00000024659	Non-essential	Yes	Yes	Old
Mus musculus	ENSMUSG00000024660	Essential	No	No	Young
Mus musculus	ENSMUSG00000024661	Essential	Yes	No	Young
Mus musculus	ENSMUSG00000024665	Non-essential	Yes	No	Old
Mus musculus	ENSMUSG00000024669	Non-essential	No	No	Young
Mus musculus	ENSMUSG00000024673	Non-essential	No	No	Young
Mus musculus	ENSMUSG00000024680	Non-essential	Yes	No	Young
Mus musculus	ENSMUSG00000024712	Essential	No	No	Old
Mus musculus	ENSMUSG00000024713	Essential	No	Yes	Old
Mus musculus	ENSMUSG00000024727	Essential	No	No	Young
Mus musculus	ENSMUSG00000024732	Essential	No	No	Young
Mus musculus	ENSMUSG00000024734	Non-essential	No	No	Young
Mus musculus	ENSMUSG00000024735	Essential	No	Yes	Old
Mus musculus	ENSMUSG00000024740	Essential	Yes	No	Old
Mus musculus	ENSMUSG00000024742	Essential	No	No	Old
Mus musculus	ENSMUSG00000024743	Non-essential	No	No	Young
Mus musculus	ENSMUSG00000024749	Non-essential	Yes	No	Young
Mus musculus	ENSMUSG00000024750	Essential	Yes	Yes	Old
Mus musculus	ENSMUSG00000024772	Essential	Yes	No	Old
Mus musculus	ENSMUSG00000024778	Essential	Yes	Yes	Young
Mus musculus	ENSMUSG00000024781	Non-essential	Yes	Yes	Old
Mus musculus	ENSMUSG00000024789	Essential	Yes	Yes	Old
Mus musculus	ENSMUSG00000024790	Non-essential	No	No	Young
Mus musculus	ENSMUSG00000024793	Non-essential	Yes	No	Young
Mus musculus	ENSMUSG00000024798	Non-essential	Yes	No	Young
Mus musculus	ENSMUSG00000024799	Essential	Yes	No	Old
Mus musculus	ENSMUSG00000024803	Non-essential	Yes	No	Young
Mus musculus	ENSMUSG00000024807	Essential	No	Yes	Old
Mus musculus	ENSMUSG00000024811	Essential	Yes	No	Old
Mus musculus	ENSMUSG00000024812	Essential	No	No	Young
Mus musculus	ENSMUSG00000024824	Essential	Yes	No	Young
Mus musculus	ENSMUSG00000024830	Essential	Yes	No	Old
Mus musculus	ENSMUSG00000024831	Non-essential	No	Yes	Old
Mus musculus	ENSMUSG00000024837	Non-essential	No	Yes	Young
Mus musculus	ENSMUSG00000024842	Non-essential	No	Yes	Old
Mus musculus	ENSMUSG00000024843	Essential	Yes	No	Old
Mus musculus	ENSMUSG00000024846	Essential	Yes	Yes	Young
Mus musculus	ENSMUSG00000024847	Essential	Yes	No	Young
Mus musculus	ENSMUSG00000024858	Essential	Yes	Yes	Old
Mus musculus	ENSMUSG00000024863	Non-essential	Yes	No	Young
Mus musculus	ENSMUSG00000024867	Non-essential	Yes	No	Old
Mus musculus	ENSMUSG00000024868	Essential	Yes	Yes	Young
Mus musculus	ENSMUSG00000024883	Non-essential	No	No	Young
Mus musculus	ENSMUSG00000024887	Non-essential	No	No	Old
Mus musculus	ENSMUSG00000024889	Essential	No	No	Old
Mus musculus	ENSMUSG00000024896	Non-essential	No	No	Young
Mus musculus	ENSMUSG00000024897	Essential	Yes	No	Young
Mus musculus	ENSMUSG00000024899	Non-essential	Yes	Yes	Old
Mus musculus	ENSMUSG00000024900	Essential	Yes	No	Old
Mus musculus	ENSMUSG00000024906	Essential	No	No	Old
Mus musculus	ENSMUSG00000024907	Non-essential	No	Yes	Young
Mus musculus	ENSMUSG00000024909	Essential	Yes	No	Young
Mus musculus	ENSMUSG00000024910	Non-essential	Yes	No	Old
Mus musculus	ENSMUSG00000024912	Essential	Yes	No	Young
Mus musculus	ENSMUSG00000024913	Essential	Yes	Yes	Young
Mus musculus	ENSMUSG00000024914	Essential	No	No	Old
Mus musculus	ENSMUSG00000024921	Non-essential	No	No	Old
Mus musculus	ENSMUSG00000024922	Essential	Yes	Yes	Young
Mus musculus	ENSMUSG00000024924	Essential	Yes	Yes	Old
Mus musculus	ENSMUSG00000024926	Essential	No	No	Old
Mus musculus	ENSMUSG00000024927	Essential	No	Yes	Young
Mus musculus	ENSMUSG00000024935	Non-essential	Yes	No	Young
Mus musculus	ENSMUSG00000024936	Non-essential	Yes	No	Young
Mus musculus	ENSMUSG00000024940	Non-essential	Yes	Yes	Old
Mus musculus	ENSMUSG00000024941	Non-essential	No	No	Old
Mus musculus	ENSMUSG00000024942	Non-essential	Yes	No	Old
Mus musculus	ENSMUSG00000024947	Essential	No	Yes	Young
Mus musculus	ENSMUSG00000024948	Non-essential	Yes	No	Old
Mus musculus	ENSMUSG00000024949	Essential	No	Yes	Old
Mus musculus	ENSMUSG00000024952	Non-essential	No	No	Old
Mus musculus	ENSMUSG00000024955	Non-essential	Yes	Yes	Young
Mus musculus	ENSMUSG00000024957	Non-essential	Yes	No	Young
Mus musculus	ENSMUSG00000024959	Non-essential	No	No	Young
Mus musculus	ENSMUSG00000024960	Essential	Yes	No	Old
Mus musculus	ENSMUSG00000024962	Non-essential	No	Yes	Young
Mus musculus	ENSMUSG00000024965	Essential	Yes	No	Young
Mus musculus	ENSMUSG00000024969	Essential	Yes	Yes	Old
Mus musculus	ENSMUSG00000024975	Non-essential	No	No	Old
Mus musculus	ENSMUSG00000024976	Essential	No	No	Old
Mus musculus	ENSMUSG00000024978	Non-essential	Yes	No	Old
Mus musculus	ENSMUSG00000024979	Non-essential	Yes	No	Young
Mus musculus	ENSMUSG00000024985	Essential	Yes	Yes	Young
Mus musculus	ENSMUSG00000024986	Essential	No	Yes	Young
Mus musculus	ENSMUSG00000024987	Essential	Yes	Yes	Old
Mus musculus	ENSMUSG00000024990	Non-essential	No	Yes	Young
Mus musculus	ENSMUSG00000024992	Non-essential	Yes	No	Old
Mus musculus	ENSMUSG00000024997	Non-essential	Yes	Yes	Old
Mus musculus	ENSMUSG00000024998	Non-essential	No	Yes	Old
Mus musculus	ENSMUSG00000025001	Essential	No	Yes	Old
Mus musculus	ENSMUSG00000025006	Non-essential	No	No	Young
Mus musculus	ENSMUSG00000025013	Non-essential	Yes	Yes	Young
Mus musculus	ENSMUSG00000025014	Non-essential	Yes	No	Old
Mus musculus	ENSMUSG00000025017	Non-essential	No	No	Young
Mus musculus	ENSMUSG00000025020	Essential	Yes	Yes	Old
Mus musculus	ENSMUSG00000025026	Non-essential	Yes	No	Old
Mus musculus	ENSMUSG00000025035	Essential	Yes	No	Old
Mus musculus	ENSMUSG00000025037	Non-essential	Yes	No	Old
Mus musculus	ENSMUSG00000025044	Non-essential	Yes	No	Young
Mus musculus	ENSMUSG00000025056	Non-essential	No	Yes	Young
[truncated: 22,271 more rows]
