# Supplementary material for: Investigating Different Duplication Pattern of Essential Genes in Mouse and Human
Source: PLoS One. 2015 Mar 9;10(3):e0120784. doi: 10.1371/journal.pone.0120784 (PMC4353620; doi:10.1371/journal.pone.0120784)
Supplement: S2 Dataset — This dataset contains the duplicate pairs for mouse and human genes used for functional distance measurement. (XLSX) [file pone.0120784.s002.xlsx]

## Sheet: Dataset_S2
Supplementary Table S2. Duplicate pairs of mouse and human genes.
Species	Ensembl_Gene_ID	Ensembl_Paralog_ID
Mus musculus	ENSMUSG00000000058	ENSMUSG00000007655
Mus musculus	ENSMUSG00000000058	ENSMUSG00000062694
Mus musculus	ENSMUSG00000000078	ENSMUSG00000025959
Mus musculus	ENSMUSG00000000094	ENSMUSG00000018263
Mus musculus	ENSMUSG00000000125	ENSMUSG00000000126
Mus musculus	ENSMUSG00000000125	ENSMUSG00000010797
Mus musculus	ENSMUSG00000000125	ENSMUSG00000012282
Mus musculus	ENSMUSG00000000125	ENSMUSG00000015957
Mus musculus	ENSMUSG00000000125	ENSMUSG00000018486
Mus musculus	ENSMUSG00000000125	ENSMUSG00000021994
Mus musculus	ENSMUSG00000000125	ENSMUSG00000022996
Mus musculus	ENSMUSG00000000125	ENSMUSG00000022997
Mus musculus	ENSMUSG00000000125	ENSMUSG00000026167
Mus musculus	ENSMUSG00000000125	ENSMUSG00000027840
Mus musculus	ENSMUSG00000000125	ENSMUSG00000029671
Mus musculus	ENSMUSG00000000125	ENSMUSG00000030093
Mus musculus	ENSMUSG00000000125	ENSMUSG00000030170
Mus musculus	ENSMUSG00000000125	ENSMUSG00000033227
Mus musculus	ENSMUSG00000000125	ENSMUSG00000036856
Mus musculus	ENSMUSG00000000125	ENSMUSG00000036961
Mus musculus	ENSMUSG00000000126	ENSMUSG00000000125
Mus musculus	ENSMUSG00000000126	ENSMUSG00000009900
Mus musculus	ENSMUSG00000000126	ENSMUSG00000010797
Mus musculus	ENSMUSG00000000126	ENSMUSG00000012282
Mus musculus	ENSMUSG00000000126	ENSMUSG00000015957
Mus musculus	ENSMUSG00000000126	ENSMUSG00000018486
Mus musculus	ENSMUSG00000000126	ENSMUSG00000021994
Mus musculus	ENSMUSG00000000126	ENSMUSG00000022996
Mus musculus	ENSMUSG00000000126	ENSMUSG00000022997
Mus musculus	ENSMUSG00000000126	ENSMUSG00000026167
Mus musculus	ENSMUSG00000000126	ENSMUSG00000027840
Mus musculus	ENSMUSG00000000126	ENSMUSG00000029671
Mus musculus	ENSMUSG00000000126	ENSMUSG00000030093
Mus musculus	ENSMUSG00000000126	ENSMUSG00000030170
Mus musculus	ENSMUSG00000000126	ENSMUSG00000033227
Mus musculus	ENSMUSG00000000126	ENSMUSG00000036856
Mus musculus	ENSMUSG00000000126	ENSMUSG00000036961
Mus musculus	ENSMUSG00000000134	ENSMUSG00000035158
Mus musculus	ENSMUSG00000000142	ENSMUSG00000024182
Mus musculus	ENSMUSG00000000149	ENSMUSG00000000001
Mus musculus	ENSMUSG00000000149	ENSMUSG00000009108
Mus musculus	ENSMUSG00000000149	ENSMUSG00000020611
Mus musculus	ENSMUSG00000000149	ENSMUSG00000024524
Mus musculus	ENSMUSG00000000149	ENSMUSG00000024639
Mus musculus	ENSMUSG00000000149	ENSMUSG00000024697
Mus musculus	ENSMUSG00000000149	ENSMUSG00000028777
Mus musculus	ENSMUSG00000000149	ENSMUSG00000031748
Mus musculus	ENSMUSG00000000149	ENSMUSG00000032562
Mus musculus	ENSMUSG00000000149	ENSMUSG00000034781
Mus musculus	ENSMUSG00000000149	ENSMUSG00000034792
Mus musculus	ENSMUSG00000000149	ENSMUSG00000034837
Mus musculus	ENSMUSG00000000149	ENSMUSG00000040009
Mus musculus	ENSMUSG00000000149	ENSMUSG00000057614
Mus musculus	ENSMUSG00000000157	ENSMUSG00000001281
Mus musculus	ENSMUSG00000000157	ENSMUSG00000020689
Mus musculus	ENSMUSG00000000157	ENSMUSG00000022817
Mus musculus	ENSMUSG00000000157	ENSMUSG00000025321
Mus musculus	ENSMUSG00000000157	ENSMUSG00000025809
Mus musculus	ENSMUSG00000000157	ENSMUSG00000026971
Mus musculus	ENSMUSG00000000183	ENSMUSG00000031230
Mus musculus	ENSMUSG00000000183	ENSMUSG00000031603
Mus musculus	ENSMUSG00000000183	ENSMUSG00000050917
Mus musculus	ENSMUSG00000000184	ENSMUSG00000034165
Mus musculus	ENSMUSG00000000184	ENSMUSG00000070348
Mus musculus	ENSMUSG00000000214	ENSMUSG00000006764
Mus musculus	ENSMUSG00000000214	ENSMUSG00000020051
Mus musculus	ENSMUSG00000000214	ENSMUSG00000040046
Mus musculus	ENSMUSG00000000215	ENSMUSG00000035804
Mus musculus	ENSMUSG00000000216	ENSMUSG00000030340
Mus musculus	ENSMUSG00000000216	ENSMUSG00000030873
Mus musculus	ENSMUSG00000000247	ENSMUSG00000018698
Mus musculus	ENSMUSG00000000247	ENSMUSG00000019230
Mus musculus	ENSMUSG00000000247	ENSMUSG00000026686
Mus musculus	ENSMUSG00000000247	ENSMUSG00000026890
Mus musculus	ENSMUSG00000000247	ENSMUSG00000028201
Mus musculus	ENSMUSG00000000247	ENSMUSG00000029595
Mus musculus	ENSMUSG00000000247	ENSMUSG00000032318
Mus musculus	ENSMUSG00000000247	ENSMUSG00000038765
Mus musculus	ENSMUSG00000000247	ENSMUSG00000042258
Mus musculus	ENSMUSG00000000263	ENSMUSG00000000560
Mus musculus	ENSMUSG00000000263	ENSMUSG00000001260
Mus musculus	ENSMUSG00000000263	ENSMUSG00000010803
Mus musculus	ENSMUSG00000000263	ENSMUSG00000020159
Mus musculus	ENSMUSG00000000263	ENSMUSG00000020428
Mus musculus	ENSMUSG00000000263	ENSMUSG00000020436
Mus musculus	ENSMUSG00000000263	ENSMUSG00000023267
Mus musculus	ENSMUSG00000000263	ENSMUSG00000028020
Mus musculus	ENSMUSG00000000263	ENSMUSG00000028280
Mus musculus	ENSMUSG00000000263	ENSMUSG00000029212
Mus musculus	ENSMUSG00000000263	ENSMUSG00000031343
Mus musculus	ENSMUSG00000000263	ENSMUSG00000032269
Mus musculus	ENSMUSG00000000263	ENSMUSG00000033676
Mus musculus	ENSMUSG00000000263	ENSMUSG00000035594
Mus musculus	ENSMUSG00000000263	ENSMUSG00000055026
Mus musculus	ENSMUSG00000000263	ENSMUSG00000055078
Mus musculus	ENSMUSG00000000263	ENSMUSG00000074991
Mus musculus	ENSMUSG00000000276	ENSMUSG00000025357
Mus musculus	ENSMUSG00000000276	ENSMUSG00000036095
Mus musculus	ENSMUSG00000000278	ENSMUSG00000017760
Mus musculus	ENSMUSG00000000278	ENSMUSG00000052955
Mus musculus	ENSMUSG00000000290	ENSMUSG00000020689
Mus musculus	ENSMUSG00000000290	ENSMUSG00000022817
Mus musculus	ENSMUSG00000000290	ENSMUSG00000025321
Mus musculus	ENSMUSG00000000290	ENSMUSG00000026971
Mus musculus	ENSMUSG00000000303	ENSMUSG00000022321
Mus musculus	ENSMUSG00000000303	ENSMUSG00000024331
Mus musculus	ENSMUSG00000000303	ENSMUSG00000025370
Mus musculus	ENSMUSG00000000303	ENSMUSG00000026312
Mus musculus	ENSMUSG00000000303	ENSMUSG00000028217
Mus musculus	ENSMUSG00000000303	ENSMUSG00000031673
Mus musculus	ENSMUSG00000000303	ENSMUSG00000031841
Mus musculus	ENSMUSG00000000303	ENSMUSG00000031871
Mus musculus	ENSMUSG00000000303	ENSMUSG00000031881
Mus musculus	ENSMUSG00000000303	ENSMUSG00000031962
Mus musculus	ENSMUSG00000000303	ENSMUSG00000036510
Mus musculus	ENSMUSG00000000303	ENSMUSG00000039155
Mus musculus	ENSMUSG00000000303	ENSMUSG00000039385
Mus musculus	ENSMUSG00000000303	ENSMUSG00000040420
Mus musculus	ENSMUSG00000000303	ENSMUSG00000040452
Mus musculus	ENSMUSG00000000303	ENSMUSG00000044322
Mus musculus	ENSMUSG00000000303	ENSMUSG00000047216
Mus musculus	ENSMUSG00000000303	ENSMUSG00000050840
Mus musculus	ENSMUSG00000000303	ENSMUSG00000053166
Mus musculus	ENSMUSG00000000303	ENSMUSG00000059674
Mus musculus	ENSMUSG00000000303	ENSMUSG00000059898
Mus musculus	ENSMUSG00000000305	ENSMUSG00000000303
Mus musculus	ENSMUSG00000000305	ENSMUSG00000021803
Mus musculus	ENSMUSG00000000305	ENSMUSG00000022321
Mus musculus	ENSMUSG00000000305	ENSMUSG00000024331
Mus musculus	ENSMUSG00000000305	ENSMUSG00000025370
Mus musculus	ENSMUSG00000000305	ENSMUSG00000026312
Mus musculus	ENSMUSG00000000305	ENSMUSG00000028217
Mus musculus	ENSMUSG00000000305	ENSMUSG00000031673
Mus musculus	ENSMUSG00000000305	ENSMUSG00000031841
Mus musculus	ENSMUSG00000000305	ENSMUSG00000031871
Mus musculus	ENSMUSG00000000305	ENSMUSG00000031962
Mus musculus	ENSMUSG00000000305	ENSMUSG00000036510
Mus musculus	ENSMUSG00000000305	ENSMUSG00000039155
Mus musculus	ENSMUSG00000000305	ENSMUSG00000039385
Mus musculus	ENSMUSG00000000305	ENSMUSG00000040420
Mus musculus	ENSMUSG00000000305	ENSMUSG00000040452
Mus musculus	ENSMUSG00000000305	ENSMUSG00000043313
Mus musculus	ENSMUSG00000000305	ENSMUSG00000044322
Mus musculus	ENSMUSG00000000305	ENSMUSG00000045062
Mus musculus	ENSMUSG00000000305	ENSMUSG00000047033
Mus musculus	ENSMUSG00000000305	ENSMUSG00000047216
Mus musculus	ENSMUSG00000000305	ENSMUSG00000050840
Mus musculus	ENSMUSG00000000305	ENSMUSG00000051486
Mus musculus	ENSMUSG00000000305	ENSMUSG00000053166
Mus musculus	ENSMUSG00000000305	ENSMUSG00000059674
Mus musculus	ENSMUSG00000000305	ENSMUSG00000059898
Mus musculus	ENSMUSG00000000305	ENSMUSG00000061048
Mus musculus	ENSMUSG00000000308	ENSMUSG00000001270
Mus musculus	ENSMUSG00000000308	ENSMUSG00000030399
Mus musculus	ENSMUSG00000000318	ENSMUSG00000005540
Mus musculus	ENSMUSG00000000318	ENSMUSG00000020884
Mus musculus	ENSMUSG00000000318	ENSMUSG00000030158
Mus musculus	ENSMUSG00000000318	ENSMUSG00000034783
Mus musculus	ENSMUSG00000000318	ENSMUSG00000040950
Mus musculus	ENSMUSG00000000318	ENSMUSG00000040963
Mus musculus	ENSMUSG00000000318	ENSMUSG00000065987
Mus musculus	ENSMUSG00000000320	ENSMUSG00000020891
Mus musculus	ENSMUSG00000000320	ENSMUSG00000020892
Mus musculus	ENSMUSG00000000320	ENSMUSG00000025701
Mus musculus	ENSMUSG00000000320	ENSMUSG00000032807
Mus musculus	ENSMUSG00000000326	ENSMUSG00000078630
Mus musculus	ENSMUSG00000000340	ENSMUSG00000000168
Mus musculus	ENSMUSG00000000340	ENSMUSG00000010914
Mus musculus	ENSMUSG00000000385	ENSMUSG00000001249
Mus musculus	ENSMUSG00000000385	ENSMUSG00000024034
Mus musculus	ENSMUSG00000000385	ENSMUSG00000032091
Mus musculus	ENSMUSG00000000385	ENSMUSG00000032268
Mus musculus	ENSMUSG00000000385	ENSMUSG00000037129
Mus musculus	ENSMUSG00000000385	ENSMUSG00000072845
Mus musculus	ENSMUSG00000000392	ENSMUSG00000032393
Mus musculus	ENSMUSG00000000392	ENSMUSG00000036815
Mus musculus	ENSMUSG00000000392	ENSMUSG00000061576
Mus musculus	ENSMUSG00000000409	ENSMUSG00000004933
Mus musculus	ENSMUSG00000000409	ENSMUSG00000014932
Mus musculus	ENSMUSG00000000409	ENSMUSG00000019779
Mus musculus	ENSMUSG00000000409	ENSMUSG00000019843
Mus musculus	ENSMUSG00000000409	ENSMUSG00000020395
Mus musculus	ENSMUSG00000000409	ENSMUSG00000027579
Mus musculus	ENSMUSG00000000409	ENSMUSG00000027646
Mus musculus	ENSMUSG00000000409	ENSMUSG00000028874
Mus musculus	ENSMUSG00000000409	ENSMUSG00000029217
Mus musculus	ENSMUSG00000000409	ENSMUSG00000031264
Mus musculus	ENSMUSG00000000409	ENSMUSG00000032312
Mus musculus	ENSMUSG00000000409	ENSMUSG00000038751
Mus musculus	ENSMUSG00000000409	ENSMUSG00000054892
Mus musculus	ENSMUSG00000000420	ENSMUSG00000020520
Mus musculus	ENSMUSG00000000420	ENSMUSG00000021130
Mus musculus	ENSMUSG00000000420	ENSMUSG00000021903
Mus musculus	ENSMUSG00000000420	ENSMUSG00000024064
Mus musculus	ENSMUSG00000000420	ENSMUSG00000026994
Mus musculus	ENSMUSG00000000420	ENSMUSG00000031608
Mus musculus	ENSMUSG00000000420	ENSMUSG00000033316
Mus musculus	ENSMUSG00000000420	ENSMUSG00000034040
Mus musculus	ENSMUSG00000000420	ENSMUSG00000037280
Mus musculus	ENSMUSG00000000420	ENSMUSG00000038072
Mus musculus	ENSMUSG00000000420	ENSMUSG00000038296
Mus musculus	ENSMUSG00000000420	ENSMUSG00000039774
Mus musculus	ENSMUSG00000000420	ENSMUSG00000061864
Mus musculus	ENSMUSG00000000420	ENSMUSG00000089704
Mus musculus	ENSMUSG00000000420	ENSMUSG00000090035
Mus musculus	ENSMUSG00000000435	ENSMUSG00000009471
Mus musculus	ENSMUSG00000000435	ENSMUSG00000026459
Mus musculus	ENSMUSG00000000435	ENSMUSG00000035923
Mus musculus	ENSMUSG00000000440	ENSMUSG00000001288
Mus musculus	ENSMUSG00000000440	ENSMUSG00000002108
Mus musculus	ENSMUSG00000000440	ENSMUSG00000002250
Mus musculus	ENSMUSG00000000440	ENSMUSG00000005677
Mus musculus	ENSMUSG00000000440	ENSMUSG00000015843
Mus musculus	ENSMUSG00000000440	ENSMUSG00000015846
Mus musculus	ENSMUSG00000000440	ENSMUSG00000017491
Mus musculus	ENSMUSG00000000440	ENSMUSG00000017688
Mus musculus	ENSMUSG00000000440	ENSMUSG00000017950
Mus musculus	ENSMUSG00000000440	ENSMUSG00000019803
Mus musculus	ENSMUSG00000000440	ENSMUSG00000021255
Mus musculus	ENSMUSG00000000440	ENSMUSG00000021779
Mus musculus	ENSMUSG00000000440	ENSMUSG00000022383
Mus musculus	ENSMUSG00000000440	ENSMUSG00000022479
Mus musculus	ENSMUSG00000000440	ENSMUSG00000022809
Mus musculus	ENSMUSG00000000440	ENSMUSG00000026610
Mus musculus	ENSMUSG00000000440	ENSMUSG00000030551
Mus musculus	ENSMUSG00000000440	ENSMUSG00000032292
Mus musculus	ENSMUSG00000000440	ENSMUSG00000037992
Mus musculus	ENSMUSG00000000440	ENSMUSG00000047638
Mus musculus	ENSMUSG00000000440	ENSMUSG00000048938
Mus musculus	ENSMUSG00000000440	ENSMUSG00000058756
Mus musculus	ENSMUSG00000000440	ENSMUSG00000060601
Mus musculus	ENSMUSG00000000440	ENSMUSG00000069171
Mus musculus	ENSMUSG00000000441	ENSMUSG00000021108
Mus musculus	ENSMUSG00000000441	ENSMUSG00000050965
Mus musculus	ENSMUSG00000000489	ENSMUSG00000025856
Mus musculus	ENSMUSG00000000530	ENSMUSG00000000532
Mus musculus	ENSMUSG00000000530	ENSMUSG00000007613
Mus musculus	ENSMUSG00000000530	ENSMUSG00000021796
Mus musculus	ENSMUSG00000000530	ENSMUSG00000026834
Mus musculus	ENSMUSG00000000530	ENSMUSG00000026836
Mus musculus	ENSMUSG00000000530	ENSMUSG00000032440
Mus musculus	ENSMUSG00000000530	ENSMUSG00000052430
Mus musculus	ENSMUSG00000000530	ENSMUSG00000061393
Mus musculus	ENSMUSG00000000531	ENSMUSG00000026832
Mus musculus	ENSMUSG00000000532	ENSMUSG00000000530
Mus musculus	ENSMUSG00000000532	ENSMUSG00000021796
Mus musculus	ENSMUSG00000000532	ENSMUSG00000023047
Mus musculus	ENSMUSG00000000532	ENSMUSG00000026836
Mus musculus	ENSMUSG00000000532	ENSMUSG00000032440
Mus musculus	ENSMUSG00000000532	ENSMUSG00000052430
Mus musculus	ENSMUSG00000000532	ENSMUSG00000061393
Mus musculus	ENSMUSG00000000538	ENSMUSG00000037827
Mus musculus	ENSMUSG00000000538	ENSMUSG00000042870
Mus musculus	ENSMUSG00000000552	ENSMUSG00000014198
Mus musculus	ENSMUSG00000000552	ENSMUSG00000027016
Mus musculus	ENSMUSG00000000555	ENSMUSG00000001507
Mus musculus	ENSMUSG00000000555	ENSMUSG00000015533
Mus musculus	ENSMUSG00000000555	ENSMUSG00000025348
Mus musculus	ENSMUSG00000000555	ENSMUSG00000027009
Mus musculus	ENSMUSG00000000555	ENSMUSG00000027111
Mus musculus	ENSMUSG00000000555	ENSMUSG00000030786
Mus musculus	ENSMUSG00000000555	ENSMUSG00000030789
Mus musculus	ENSMUSG00000000555	ENSMUSG00000032243
Mus musculus	ENSMUSG00000000555	ENSMUSG00000034664
Mus musculus	ENSMUSG00000000555	ENSMUSG00000039115
Mus musculus	ENSMUSG00000000555	ENSMUSG00000042284
Mus musculus	ENSMUSG00000000555	ENSMUSG00000070369
Mus musculus	ENSMUSG00000000555	ENSMUSG00000090210
Mus musculus	ENSMUSG00000000560	ENSMUSG00000000263
Mus musculus	ENSMUSG00000000560	ENSMUSG00000001260
Mus musculus	ENSMUSG00000000560	ENSMUSG00000008590
Mus musculus	ENSMUSG00000000560	ENSMUSG00000018589
Mus musculus	ENSMUSG00000000560	ENSMUSG00000018595
Mus musculus	ENSMUSG00000000560	ENSMUSG00000020159
Mus musculus	ENSMUSG00000000560	ENSMUSG00000020428
Mus musculus	ENSMUSG00000000560	ENSMUSG00000020436
Mus musculus	ENSMUSG00000000560	ENSMUSG00000023267
Mus musculus	ENSMUSG00000000560	ENSMUSG00000028020
Mus musculus	ENSMUSG00000000560	ENSMUSG00000028280
Mus musculus	ENSMUSG00000000560	ENSMUSG00000029212
Mus musculus	ENSMUSG00000000560	ENSMUSG00000031343
Mus musculus	ENSMUSG00000000560	ENSMUSG00000033676
Mus musculus	ENSMUSG00000000560	ENSMUSG00000038257
Mus musculus	ENSMUSG00000000560	ENSMUSG00000055026
Mus musculus	ENSMUSG00000000560	ENSMUSG00000074991
Mus musculus	ENSMUSG00000000567	ENSMUSG00000024176
Mus musculus	ENSMUSG00000000567	ENSMUSG00000033006
Mus musculus	ENSMUSG00000000568	ENSMUSG00000020358
Mus musculus	ENSMUSG00000000568	ENSMUSG00000029328
Mus musculus	ENSMUSG00000000568	ENSMUSG00000054256
Mus musculus	ENSMUSG00000000568	ENSMUSG00000069769
Mus musculus	ENSMUSG00000000605	ENSMUSG00000006216
Mus musculus	ENSMUSG00000000605	ENSMUSG00000022843
Mus musculus	ENSMUSG00000000605	ENSMUSG00000029016
Mus musculus	ENSMUSG00000000605	ENSMUSG00000033770
Mus musculus	ENSMUSG00000000605	ENSMUSG00000036636
Mus musculus	ENSMUSG00000000617	ENSMUSG00000000606
Mus musculus	ENSMUSG00000000617	ENSMUSG00000019905
Mus musculus	ENSMUSG00000000617	ENSMUSG00000027824
Mus musculus	ENSMUSG00000000617	ENSMUSG00000028738
Mus musculus	ENSMUSG00000000617	ENSMUSG00000028950
Mus musculus	ENSMUSG00000000617	ENSMUSG00000029072
Mus musculus	ENSMUSG00000000617	ENSMUSG00000030141
Mus musculus	ENSMUSG00000000617	ENSMUSG00000043897
Mus musculus	ENSMUSG00000000617	ENSMUSG00000051877
Mus musculus	ENSMUSG00000000617	ENSMUSG00000051980
Mus musculus	ENSMUSG00000000617	ENSMUSG00000053088
Mus musculus	ENSMUSG00000000617	ENSMUSG00000053720
Mus musculus	ENSMUSG00000000617	ENSMUSG00000055515
Mus musculus	ENSMUSG00000000617	ENSMUSG00000056910
Mus musculus	ENSMUSG00000000617	ENSMUSG00000057021
Mus musculus	ENSMUSG00000000617	ENSMUSG00000058685
Mus musculus	ENSMUSG00000000617	ENSMUSG00000061026
Mus musculus	ENSMUSG00000000617	ENSMUSG00000062200
Mus musculus	ENSMUSG00000000617	ENSMUSG00000066372
Mus musculus	ENSMUSG00000000617	ENSMUSG00000066432
Mus musculus	ENSMUSG00000000617	ENSMUSG00000066537
Mus musculus	ENSMUSG00000000617	ENSMUSG00000066820
Mus musculus	ENSMUSG00000000617	ENSMUSG00000066828
Mus musculus	ENSMUSG00000000617	ENSMUSG00000066836
Mus musculus	ENSMUSG00000000617	ENSMUSG00000067010
Mus musculus	ENSMUSG00000000617	ENSMUSG00000068999
Mus musculus	ENSMUSG00000000617	ENSMUSG00000070458
Mus musculus	ENSMUSG00000000617	ENSMUSG00000070601
Mus musculus	ENSMUSG00000000617	ENSMUSG00000070841
Mus musculus	ENSMUSG00000000617	ENSMUSG00000070844
Mus musculus	ENSMUSG00000000617	ENSMUSG00000070845
Mus musculus	ENSMUSG00000000617	ENSMUSG00000070847
Mus musculus	ENSMUSG00000000617	ENSMUSG00000070848
Mus musculus	ENSMUSG00000000617	ENSMUSG00000070849
Mus musculus	ENSMUSG00000000617	ENSMUSG00000071459
Mus musculus	ENSMUSG00000000617	ENSMUSG00000072049
Mus musculus	ENSMUSG00000000617	ENSMUSG00000072241
Mus musculus	ENSMUSG00000000617	ENSMUSG00000072778
Mus musculus	ENSMUSG00000000617	ENSMUSG00000072779
Mus musculus	ENSMUSG00000000617	ENSMUSG00000072780
Mus musculus	ENSMUSG00000000617	ENSMUSG00000073444
Mus musculus	ENSMUSG00000000617	ENSMUSG00000073445
Mus musculus	ENSMUSG00000000617	ENSMUSG00000074394
Mus musculus	ENSMUSG00000000617	ENSMUSG00000078802
Mus musculus	ENSMUSG00000000617	ENSMUSG00000078806
Mus musculus	ENSMUSG00000000617	ENSMUSG00000079698
Mus musculus	ENSMUSG00000000617	ENSMUSG00000090280
Mus musculus	ENSMUSG00000000617	ENSMUSG00000090304
Mus musculus	ENSMUSG00000000617	ENSMUSG00000090315
Mus musculus	ENSMUSG00000000617	ENSMUSG00000090342
Mus musculus	ENSMUSG00000000617	ENSMUSG00000090352
Mus musculus	ENSMUSG00000000617	ENSMUSG00000090362
Mus musculus	ENSMUSG00000000617	ENSMUSG00000090366
Mus musculus	ENSMUSG00000000617	ENSMUSG00000090383
Mus musculus	ENSMUSG00000000617	ENSMUSG00000090417
Mus musculus	ENSMUSG00000000617	ENSMUSG00000090436
Mus musculus	ENSMUSG00000000617	ENSMUSG00000090518
Mus musculus	ENSMUSG00000000617	ENSMUSG00000090572
Mus musculus	ENSMUSG00000000617	ENSMUSG00000090581
Mus musculus	ENSMUSG00000000617	ENSMUSG00000090619
Mus musculus	ENSMUSG00000000617	ENSMUSG00000090655
Mus musculus	ENSMUSG00000000617	ENSMUSG00000090662
Mus musculus	ENSMUSG00000000617	ENSMUSG00000090680
Mus musculus	ENSMUSG00000000617	ENSMUSG00000090688
Mus musculus	ENSMUSG00000000617	ENSMUSG00000090727
Mus musculus	ENSMUSG00000000617	ENSMUSG00000090751
Mus musculus	ENSMUSG00000000617	ENSMUSG00000090762
Mus musculus	ENSMUSG00000000617	ENSMUSG00000090774
Mus musculus	ENSMUSG00000000617	ENSMUSG00000090806
Mus musculus	ENSMUSG00000000617	ENSMUSG00000090849
Mus musculus	ENSMUSG00000000617	ENSMUSG00000090851
Mus musculus	ENSMUSG00000000617	ENSMUSG00000090864
Mus musculus	ENSMUSG00000000617	ENSMUSG00000090884
Mus musculus	ENSMUSG00000000617	ENSMUSG00000090892
Mus musculus	ENSMUSG00000000617	ENSMUSG00000090895
Mus musculus	ENSMUSG00000000617	ENSMUSG00000090949
Mus musculus	ENSMUSG00000000617	ENSMUSG00000090960
Mus musculus	ENSMUSG00000000617	ENSMUSG00000090961
Mus musculus	ENSMUSG00000000617	ENSMUSG00000090966
Mus musculus	ENSMUSG00000000617	ENSMUSG00000090967
Mus musculus	ENSMUSG00000000617	ENSMUSG00000090968
Mus musculus	ENSMUSG00000000617	ENSMUSG00000091006
Mus musculus	ENSMUSG00000000617	ENSMUSG00000091059
Mus musculus	ENSMUSG00000000617	ENSMUSG00000091076
Mus musculus	ENSMUSG00000000617	ENSMUSG00000091163
Mus musculus	ENSMUSG00000000617	ENSMUSG00000091178
Mus musculus	ENSMUSG00000000617	ENSMUSG00000091205
Mus musculus	ENSMUSG00000000617	ENSMUSG00000091206
Mus musculus	ENSMUSG00000000617	ENSMUSG00000091231
Mus musculus	ENSMUSG00000000617	ENSMUSG00000091239
Mus musculus	ENSMUSG00000000617	ENSMUSG00000091259
Mus musculus	ENSMUSG00000000617	ENSMUSG00000091260
Mus musculus	ENSMUSG00000000617	ENSMUSG00000091350
Mus musculus	ENSMUSG00000000617	ENSMUSG00000091375
Mus musculus	ENSMUSG00000000617	ENSMUSG00000091381
Mus musculus	ENSMUSG00000000617	ENSMUSG00000091407
Mus musculus	ENSMUSG00000000617	ENSMUSG00000091450
Mus musculus	ENSMUSG00000000617	ENSMUSG00000091468
Mus musculus	ENSMUSG00000000617	ENSMUSG00000091491
Mus musculus	ENSMUSG00000000617	ENSMUSG00000091504
Mus musculus	ENSMUSG00000000617	ENSMUSG00000091511
Mus musculus	ENSMUSG00000000617	ENSMUSG00000091528
Mus musculus	ENSMUSG00000000617	ENSMUSG00000091544
Mus musculus	ENSMUSG00000000617	ENSMUSG00000091545
Mus musculus	ENSMUSG00000000617	ENSMUSG00000091572
Mus musculus	ENSMUSG00000000617	ENSMUSG00000091600
Mus musculus	ENSMUSG00000000617	ENSMUSG00000091620
Mus musculus	ENSMUSG00000000617	ENSMUSG00000091624
Mus musculus	ENSMUSG00000000617	ENSMUSG00000091631
Mus musculus	ENSMUSG00000000617	ENSMUSG00000091635
Mus musculus	ENSMUSG00000000617	ENSMUSG00000091651
Mus musculus	ENSMUSG00000000617	ENSMUSG00000091656
Mus musculus	ENSMUSG00000000617	ENSMUSG00000091670
Mus musculus	ENSMUSG00000000617	ENSMUSG00000091679
Mus musculus	ENSMUSG00000000617	ENSMUSG00000091719
Mus musculus	ENSMUSG00000000617	ENSMUSG00000091771
Mus musculus	ENSMUSG00000000617	ENSMUSG00000091794
Mus musculus	ENSMUSG00000000617	ENSMUSG00000091797
Mus musculus	ENSMUSG00000000617	ENSMUSG00000091805
Mus musculus	ENSMUSG00000000617	ENSMUSG00000091859
Mus musculus	ENSMUSG00000000617	ENSMUSG00000091879
Mus musculus	ENSMUSG00000000617	ENSMUSG00000091888
Mus musculus	ENSMUSG00000000617	ENSMUSG00000091901
Mus musculus	ENSMUSG00000000617	ENSMUSG00000091926
Mus musculus	ENSMUSG00000000617	ENSMUSG00000091930
Mus musculus	ENSMUSG00000000617	ENSMUSG00000091945
Mus musculus	ENSMUSG00000000617	ENSMUSG00000091962
Mus musculus	ENSMUSG00000000617	ENSMUSG00000092032
Mus musculus	ENSMUSG00000000617	ENSMUSG00000092048
Mus musculus	ENSMUSG00000000617	ENSMUSG00000092049
Mus musculus	ENSMUSG00000000617	ENSMUSG00000092080
Mus musculus	ENSMUSG00000000617	ENSMUSG00000092111
Mus musculus	ENSMUSG00000000617	ENSMUSG00000092120
Mus musculus	ENSMUSG00000000617	ENSMUSG00000092162
Mus musculus	ENSMUSG00000000690	ENSMUSG00000001657
Mus musculus	ENSMUSG00000000690	ENSMUSG00000001661
Mus musculus	ENSMUSG00000000690	ENSMUSG00000038236
Mus musculus	ENSMUSG00000000690	ENSMUSG00000038721
Mus musculus	ENSMUSG00000000690	ENSMUSG00000043219
Mus musculus	ENSMUSG00000000690	ENSMUSG00000056648
Mus musculus	ENSMUSG00000000706	ENSMUSG00000020490
Mus musculus	ENSMUSG00000000706	ENSMUSG00000028644
Mus musculus	ENSMUSG00000000706	ENSMUSG00000053216
Mus musculus	ENSMUSG00000000706	ENSMUSG00000058435
Mus musculus	ENSMUSG00000000706	ENSMUSG00000058762
Mus musculus	ENSMUSG00000000706	ENSMUSG00000061728
Mus musculus	ENSMUSG00000000706	ENSMUSG00000062638
Mus musculus	ENSMUSG00000000724	ENSMUSG00000006546
Mus musculus	ENSMUSG00000000724	ENSMUSG00000025945
Mus musculus	ENSMUSG00000000724	ENSMUSG00000025952
Mus musculus	ENSMUSG00000000724	ENSMUSG00000029343
Mus musculus	ENSMUSG00000000724	ENSMUSG00000029352
Mus musculus	ENSMUSG00000000724	ENSMUSG00000033501
Mus musculus	ENSMUSG00000000724	ENSMUSG00000038135
Mus musculus	ENSMUSG00000000724	ENSMUSG00000042240
Mus musculus	ENSMUSG00000000724	ENSMUSG00000044429
Mus musculus	ENSMUSG00000000724	ENSMUSG00000066975
Mus musculus	ENSMUSG00000000724	ENSMUSG00000067299
Mus musculus	ENSMUSG00000000724	ENSMUSG00000070870
Mus musculus	ENSMUSG00000000724	ENSMUSG00000073658
Mus musculus	ENSMUSG00000000732	ENSMUSG00000035914
Mus musculus	ENSMUSG00000000738	ENSMUSG00000024527
Mus musculus	ENSMUSG00000000738	ENSMUSG00000031967
Mus musculus	ENSMUSG00000000753	ENSMUSG00000021081
Mus musculus	ENSMUSG00000000753	ENSMUSG00000021091
Mus musculus	ENSMUSG00000000753	ENSMUSG00000021403
Mus musculus	ENSMUSG00000000753	ENSMUSG00000021404
Mus musculus	ENSMUSG00000000753	ENSMUSG00000022766
Mus musculus	ENSMUSG00000000753	ENSMUSG00000023224
Mus musculus	ENSMUSG00000000753	ENSMUSG00000026249
Mus musculus	ENSMUSG00000000753	ENSMUSG00000026315
Mus musculus	ENSMUSG00000000753	ENSMUSG00000026327
Mus musculus	ENSMUSG00000000753	ENSMUSG00000026715
Mus musculus	ENSMUSG00000000753	ENSMUSG00000027834
Mus musculus	ENSMUSG00000000753	ENSMUSG00000031271
Mus musculus	ENSMUSG00000000753	ENSMUSG00000034139
Mus musculus	ENSMUSG00000000753	ENSMUSG00000037411
Mus musculus	ENSMUSG00000000753	ENSMUSG00000038224
Mus musculus	ENSMUSG00000000753	ENSMUSG00000038327
Mus musculus	ENSMUSG00000000753	ENSMUSG00000041536
Mus musculus	ENSMUSG00000000753	ENSMUSG00000041550
Mus musculus	ENSMUSG00000000753	ENSMUSG00000041567
Mus musculus	ENSMUSG00000000753	ENSMUSG00000042842
Mus musculus	ENSMUSG00000000753	ENSMUSG00000044594
Mus musculus	ENSMUSG00000000753	ENSMUSG00000044734
Mus musculus	ENSMUSG00000000753	ENSMUSG00000045827
Mus musculus	ENSMUSG00000000753	ENSMUSG00000047889
Mus musculus	ENSMUSG00000000753	ENSMUSG00000048775
Mus musculus	ENSMUSG00000000753	ENSMUSG00000051029
Mus musculus	ENSMUSG00000000753	ENSMUSG00000052180
Mus musculus	ENSMUSG00000000753	ENSMUSG00000054266
Mus musculus	ENSMUSG00000000753	ENSMUSG00000057726
Mus musculus	ENSMUSG00000000753	ENSMUSG00000058017
Mus musculus	ENSMUSG00000000753	ENSMUSG00000058207
Mus musculus	ENSMUSG00000000753	ENSMUSG00000058260
Mus musculus	ENSMUSG00000000753	ENSMUSG00000059956
Mus musculus	ENSMUSG00000000753	ENSMUSG00000060147
Mus musculus	ENSMUSG00000000753	ENSMUSG00000060807
Mus musculus	ENSMUSG00000000753	ENSMUSG00000061947
Mus musculus	ENSMUSG00000000753	ENSMUSG00000062342
Mus musculus	ENSMUSG00000000753	ENSMUSG00000062345
Mus musculus	ENSMUSG00000000753	ENSMUSG00000063232
Mus musculus	ENSMUSG00000000753	ENSMUSG00000066361
Mus musculus	ENSMUSG00000000753	ENSMUSG00000066363
Mus musculus	ENSMUSG00000000753	ENSMUSG00000066364
Mus musculus	ENSMUSG00000000753	ENSMUSG00000066366
Mus musculus	ENSMUSG00000000753	ENSMUSG00000067001
Mus musculus	ENSMUSG00000000753	ENSMUSG00000067006
Mus musculus	ENSMUSG00000000753	ENSMUSG00000069248
Mus musculus	ENSMUSG00000000753	ENSMUSG00000070436
Mus musculus	ENSMUSG00000000753	ENSMUSG00000071177
Mus musculus	ENSMUSG00000000753	ENSMUSG00000071178
Mus musculus	ENSMUSG00000000753	ENSMUSG00000071179
Mus musculus	ENSMUSG00000000753	ENSMUSG00000071452
Mus musculus	ENSMUSG00000000753	ENSMUSG00000072849
Mus musculus	ENSMUSG00000000753	ENSMUSG00000073601
Mus musculus	ENSMUSG00000000753	ENSMUSG00000073602
Mus musculus	ENSMUSG00000000753	ENSMUSG00000079012
Mus musculus	ENSMUSG00000000753	ENSMUSG00000079013
Mus musculus	ENSMUSG00000000753	ENSMUSG00000079014
Mus musculus	ENSMUSG00000000753	ENSMUSG00000079015
Mus musculus	ENSMUSG00000000753	ENSMUSG00000079049
Mus musculus	ENSMUSG00000000753	ENSMUSG00000091143
Mus musculus	ENSMUSG00000000753	ENSMUSG00000091155
Mus musculus	ENSMUSG00000000766	ENSMUSG00000019865
Mus musculus	ENSMUSG00000000766	ENSMUSG00000020081
Mus musculus	ENSMUSG00000000766	ENSMUSG00000020090
Mus musculus	ENSMUSG00000000766	ENSMUSG00000020123
Mus musculus	ENSMUSG00000000766	ENSMUSG00000020793
Mus musculus	ENSMUSG00000000766	ENSMUSG00000021298
Mus musculus	ENSMUSG00000000766	ENSMUSG00000021478
Mus musculus	ENSMUSG00000000766	ENSMUSG00000022122
Mus musculus	ENSMUSG00000000766	ENSMUSG00000024553
Mus musculus	ENSMUSG00000000766	ENSMUSG00000024798
Mus musculus	ENSMUSG00000000766	ENSMUSG00000025804
Mus musculus	ENSMUSG00000000766	ENSMUSG00000025905
Mus musculus	ENSMUSG00000000766	ENSMUSG00000026228
Mus musculus	ENSMUSG00000000766	ENSMUSG00000026237
Mus musculus	ENSMUSG00000000766	ENSMUSG00000026322
Mus musculus	ENSMUSG00000000766	ENSMUSG00000026343
Mus musculus	ENSMUSG00000000766	ENSMUSG00000027568
Mus musculus	ENSMUSG00000000766	ENSMUSG00000027584
Mus musculus	ENSMUSG00000000766	ENSMUSG00000028004
Mus musculus	ENSMUSG00000000766	ENSMUSG00000028172
Mus musculus	ENSMUSG00000000766	ENSMUSG00000028778
Mus musculus	ENSMUSG00000000766	ENSMUSG00000029530
Mus musculus	ENSMUSG00000000766	ENSMUSG00000029917
Mus musculus	ENSMUSG00000000766	ENSMUSG00000031130
Mus musculus	ENSMUSG00000000766	ENSMUSG00000031210
Mus musculus	ENSMUSG00000000766	ENSMUSG00000031212
Mus musculus	ENSMUSG00000000766	ENSMUSG00000031394
Mus musculus	ENSMUSG00000000766	ENSMUSG00000031489
Mus musculus	ENSMUSG00000000766	ENSMUSG00000031616
Mus musculus	ENSMUSG00000000766	ENSMUSG00000032360
Mus musculus	ENSMUSG00000000766	ENSMUSG00000032641
Mus musculus	ENSMUSG00000000766	ENSMUSG00000033774
Mus musculus	ENSMUSG00000000766	ENSMUSG00000034117
Mus musculus	ENSMUSG00000000766	ENSMUSG00000034987
Mus musculus	ENSMUSG00000000766	ENSMUSG00000034997
Mus musculus	ENSMUSG00000000766	ENSMUSG00000035283
Mus musculus	ENSMUSG00000000766	ENSMUSG00000035431
Mus musculus	ENSMUSG00000000766	ENSMUSG00000035773
Mus musculus	ENSMUSG00000000766	ENSMUSG00000036353
Mus musculus	ENSMUSG00000000766	ENSMUSG00000036362
Mus musculus	ENSMUSG00000000766	ENSMUSG00000036381
Mus musculus	ENSMUSG00000000766	ENSMUSG00000037014
Mus musculus	ENSMUSG00000000766	ENSMUSG00000037393
Mus musculus	ENSMUSG00000000766	ENSMUSG00000037944
Mus musculus	ENSMUSG00000000766	ENSMUSG00000038071
Mus musculus	ENSMUSG00000000766	ENSMUSG00000038760
Mus musculus	ENSMUSG00000000766	ENSMUSG00000039079
Mus musculus	ENSMUSG00000000766	ENSMUSG00000039358
Mus musculus	ENSMUSG00000000766	ENSMUSG00000040229
Mus musculus	ENSMUSG00000000766	ENSMUSG00000040899
Mus musculus	ENSMUSG00000000766	ENSMUSG00000041380
Mus musculus	ENSMUSG00000000766	ENSMUSG00000041907
Mus musculus	ENSMUSG00000000766	ENSMUSG00000042190
Mus musculus	ENSMUSG00000000766	ENSMUSG00000043659
Mus musculus	ENSMUSG00000000766	ENSMUSG00000043953
Mus musculus	ENSMUSG00000000766	ENSMUSG00000044337
Mus musculus	ENSMUSG00000000766	ENSMUSG00000044338
Mus musculus	ENSMUSG00000000766	ENSMUSG00000044933
Mus musculus	ENSMUSG00000000766	ENSMUSG00000045502
Mus musculus	ENSMUSG00000000766	ENSMUSG00000045730
Mus musculus	ENSMUSG00000000766	ENSMUSG00000045875
Mus musculus	ENSMUSG00000000766	ENSMUSG00000047678
Mus musculus	ENSMUSG00000000766	ENSMUSG00000049103
Mus musculus	ENSMUSG00000000766	ENSMUSG00000049112
Mus musculus	ENSMUSG00000000766	ENSMUSG00000049115
Mus musculus	ENSMUSG00000000766	ENSMUSG00000049130
Mus musculus	ENSMUSG00000000766	ENSMUSG00000049241
Mus musculus	ENSMUSG00000000766	ENSMUSG00000049741
Mus musculus	ENSMUSG00000000766	ENSMUSG00000050147
Mus musculus	ENSMUSG00000000766	ENSMUSG00000050164
Mus musculus	ENSMUSG00000000766	ENSMUSG00000050511
Mus musculus	ENSMUSG00000000766	ENSMUSG00000050541
Mus musculus	ENSMUSG00000000766	ENSMUSG00000050558
Mus musculus	ENSMUSG00000000766	ENSMUSG00000050824
Mus musculus	ENSMUSG00000000766	ENSMUSG00000051212
Mus musculus	ENSMUSG00000000766	ENSMUSG00000051431
Mus musculus	ENSMUSG00000000766	ENSMUSG00000052336
Mus musculus	ENSMUSG00000000766	ENSMUSG00000052759
Mus musculus	ENSMUSG00000000766	ENSMUSG00000053647
Mus musculus	ENSMUSG00000000766	ENSMUSG00000056379
Mus musculus	ENSMUSG00000000766	ENSMUSG00000059340
Mus musculus	ENSMUSG00000000766	ENSMUSG00000059763
Mus musculus	ENSMUSG00000000766	ENSMUSG00000060701
Mus musculus	ENSMUSG00000000766	ENSMUSG00000060735
Mus musculus	ENSMUSG00000000766	ENSMUSG00000060825
Mus musculus	ENSMUSG00000000766	ENSMUSG00000067714
Mus musculus	ENSMUSG00000000766	ENSMUSG00000068122
Mus musculus	ENSMUSG00000000766	ENSMUSG00000069703
Mus musculus	ENSMUSG00000000766	ENSMUSG00000069704
Mus musculus	ENSMUSG00000000766	ENSMUSG00000069705
Mus musculus	ENSMUSG00000000766	ENSMUSG00000069706
Mus musculus	ENSMUSG00000000766	ENSMUSG00000069707
Mus musculus	ENSMUSG00000000766	ENSMUSG00000069708
Mus musculus	ENSMUSG00000000766	ENSMUSG00000070687
Mus musculus	ENSMUSG00000000766	ENSMUSG00000071275
Mus musculus	ENSMUSG00000000766	ENSMUSG00000071311
Mus musculus	ENSMUSG00000000766	ENSMUSG00000074361
Mus musculus	ENSMUSG00000000766	ENSMUSG00000079227
Mus musculus	ENSMUSG00000000766	ENSMUSG00000091824
Mus musculus	ENSMUSG00000000782	ENSMUSG00000024985
Mus musculus	ENSMUSG00000000782	ENSMUSG00000027985
Mus musculus	ENSMUSG00000000805	ENSMUSG00000025317
Mus musculus	ENSMUSG00000000805	ENSMUSG00000027555
Mus musculus	ENSMUSG00000000805	ENSMUSG00000027556
Mus musculus	ENSMUSG00000000805	ENSMUSG00000027559
Mus musculus	ENSMUSG00000000805	ENSMUSG00000027562
Mus musculus	ENSMUSG00000000805	ENSMUSG00000028972
Mus musculus	ENSMUSG00000000805	ENSMUSG00000031373
Mus musculus	ENSMUSG00000000805	ENSMUSG00000031883
Mus musculus	ENSMUSG00000000805	ENSMUSG00000032373
Mus musculus	ENSMUSG00000000805	ENSMUSG00000038526
Mus musculus	ENSMUSG00000000805	ENSMUSG00000041261
Mus musculus	ENSMUSG00000000805	ENSMUSG00000056158
Mus musculus	ENSMUSG00000000805	ENSMUSG00000090236
Mus musculus	ENSMUSG00000000817	ENSMUSG00000005824
Mus musculus	ENSMUSG00000000817	ENSMUSG00000039304
Mus musculus	ENSMUSG00000000826	ENSMUSG00000027606
Mus musculus	ENSMUSG00000000838	ENSMUSG00000018765
Mus musculus	ENSMUSG00000000881	ENSMUSG00000034917
Mus musculus	ENSMUSG00000000889	ENSMUSG00000020000
Mus musculus	ENSMUSG00000000889	ENSMUSG00000029885
Mus musculus	ENSMUSG00000000901	ENSMUSG00000000957
Mus musculus	ENSMUSG00000000901	ENSMUSG00000005800
Mus musculus	ENSMUSG00000000901	ENSMUSG00000018620
Mus musculus	ENSMUSG00000000901	ENSMUSG00000020682
Mus musculus	ENSMUSG00000000901	ENSMUSG00000023903
Mus musculus	ENSMUSG00000000901	ENSMUSG00000025355
Mus musculus	ENSMUSG00000000901	ENSMUSG00000027612
Mus musculus	ENSMUSG00000000901	ENSMUSG00000028226
Mus musculus	ENSMUSG00000000901	ENSMUSG00000029436
Mus musculus	ENSMUSG00000000901	ENSMUSG00000030981
Mus musculus	ENSMUSG00000000901	ENSMUSG00000031790
Mus musculus	ENSMUSG00000000901	ENSMUSG00000041620
Mus musculus	ENSMUSG00000000901	ENSMUSG00000043089
Mus musculus	ENSMUSG00000000901	ENSMUSG00000043613
Mus musculus	ENSMUSG00000000901	ENSMUSG00000047562
Mus musculus	ENSMUSG00000000901	ENSMUSG00000049723
Mus musculus	ENSMUSG00000000901	ENSMUSG00000050578
Mus musculus	ENSMUSG00000000901	ENSMUSG00000070323
Mus musculus	ENSMUSG00000000938	ENSMUSG00000022484
Mus musculus	ENSMUSG00000000938	ENSMUSG00000050368
Mus musculus	ENSMUSG00000000942	ENSMUSG00000031326
Mus musculus	ENSMUSG00000000942	ENSMUSG00000038692
Mus musculus	ENSMUSG00000000942	ENSMUSG00000042464
Mus musculus	ENSMUSG00000000942	ENSMUSG00000043219
Mus musculus	ENSMUSG00000000942	ENSMUSG00000075394
Mus musculus	ENSMUSG00000000957	ENSMUSG00000000901
Mus musculus	ENSMUSG00000000957	ENSMUSG00000005800
Mus musculus	ENSMUSG00000000957	ENSMUSG00000018620
Mus musculus	ENSMUSG00000000957	ENSMUSG00000020682
Mus musculus	ENSMUSG00000000957	ENSMUSG00000023903
Mus musculus	ENSMUSG00000000957	ENSMUSG00000025355
Mus musculus	ENSMUSG00000000957	ENSMUSG00000027612
Mus musculus	ENSMUSG00000000957	ENSMUSG00000029436
Mus musculus	ENSMUSG00000000957	ENSMUSG00000030981
Mus musculus	ENSMUSG00000000957	ENSMUSG00000041620
Mus musculus	ENSMUSG00000000957	ENSMUSG00000043089
Mus musculus	ENSMUSG00000000957	ENSMUSG00000043613
Mus musculus	ENSMUSG00000000957	ENSMUSG00000047562
Mus musculus	ENSMUSG00000000957	ENSMUSG00000049723
Mus musculus	ENSMUSG00000000957	ENSMUSG00000050578
Mus musculus	ENSMUSG00000000957	ENSMUSG00000070323
Mus musculus	ENSMUSG00000000958	ENSMUSG00000020600
Mus musculus	ENSMUSG00000000958	ENSMUSG00000022180
Mus musculus	ENSMUSG00000000958	ENSMUSG00000027737
Mus musculus	ENSMUSG00000000958	ENSMUSG00000030492
Mus musculus	ENSMUSG00000000958	ENSMUSG00000030495
Mus musculus	ENSMUSG00000000958	ENSMUSG00000039710
Mus musculus	ENSMUSG00000000958	ENSMUSG00000040010
Mus musculus	ENSMUSG00000000958	ENSMUSG00000041052
Mus musculus	ENSMUSG00000000958	ENSMUSG00000041313
Mus musculus	ENSMUSG00000000982	ENSMUSG00000018930
Mus musculus	ENSMUSG00000000982	ENSMUSG00000035042
Mus musculus	ENSMUSG00000001020	ENSMUSG00000001021
Mus musculus	ENSMUSG00000001020	ENSMUSG00000001023
Mus musculus	ENSMUSG00000001020	ENSMUSG00000001025
Mus musculus	ENSMUSG00000001020	ENSMUSG00000021679
Mus musculus	ENSMUSG00000001020	ENSMUSG00000027907
Mus musculus	ENSMUSG00000001020	ENSMUSG00000033208
Mus musculus	ENSMUSG00000001020	ENSMUSG00000041959
Mus musculus	ENSMUSG00000001020	ENSMUSG00000044080
Mus musculus	ENSMUSG00000001020	ENSMUSG00000056071
Mus musculus	ENSMUSG00000001020	ENSMUSG00000063628
Mus musculus	ENSMUSG00000001095	ENSMUSG00000018459
Mus musculus	ENSMUSG00000001095	ENSMUSG00000020805
Mus musculus	ENSMUSG00000001095	ENSMUSG00000029700
Mus musculus	ENSMUSG00000001095	ENSMUSG00000029843
Mus musculus	ENSMUSG00000001123	ENSMUSG00000024972
Mus musculus	ENSMUSG00000001123	ENSMUSG00000053964
Mus musculus	ENSMUSG00000001123	ENSMUSG00000057554
Mus musculus	ENSMUSG00000001127	ENSMUSG00000021457
Mus musculus	ENSMUSG00000001127	ENSMUSG00000050965
Mus musculus	ENSMUSG00000001131	ENSMUSG00000017466
Mus musculus	ENSMUSG00000001131	ENSMUSG00000020044
Mus musculus	ENSMUSG00000001131	ENSMUSG00000030317
Mus musculus	ENSMUSG00000001156	ENSMUSG00000021485
Mus musculus	ENSMUSG00000001156	ENSMUSG00000025025
Mus musculus	ENSMUSG00000001156	ENSMUSG00000037235
Mus musculus	ENSMUSG00000001157	ENSMUSG00000040298
Mus musculus	ENSMUSG00000001157	ENSMUSG00000078209
Mus musculus	ENSMUSG00000001157	ENSMUSG00000078211
Mus musculus	ENSMUSG00000001157	ENSMUSG00000078213
Mus musculus	ENSMUSG00000001157	ENSMUSG00000078215
Mus musculus	ENSMUSG00000001157	ENSMUSG00000078216
Mus musculus	ENSMUSG00000001157	ENSMUSG00000078217
Mus musculus	ENSMUSG00000001157	ENSMUSG00000078218
Mus musculus	ENSMUSG00000001157	ENSMUSG00000078219
Mus musculus	ENSMUSG00000001157	ENSMUSG00000078220
Mus musculus	ENSMUSG00000001157	ENSMUSG00000078221
Mus musculus	ENSMUSG00000001157	ENSMUSG00000078222
Mus musculus	ENSMUSG00000001157	ENSMUSG00000078323
Mus musculus	ENSMUSG00000001157	ENSMUSG00000078324
Mus musculus	ENSMUSG00000001157	ENSMUSG00000078325
Mus musculus	ENSMUSG00000001157	ENSMUSG00000078326
Mus musculus	ENSMUSG00000001157	ENSMUSG00000078330
Mus musculus	ENSMUSG00000001157	ENSMUSG00000078332
Mus musculus	ENSMUSG00000001157	ENSMUSG00000078333
Mus musculus	ENSMUSG00000001157	ENSMUSG00000078335
Mus musculus	ENSMUSG00000001157	ENSMUSG00000078336
Mus musculus	ENSMUSG00000001157	ENSMUSG00000087509
Mus musculus	ENSMUSG00000001225	ENSMUSG00000023259
Mus musculus	ENSMUSG00000001225	ENSMUSG00000029015
Mus musculus	ENSMUSG00000001225	ENSMUSG00000034320
Mus musculus	ENSMUSG00000001225	ENSMUSG00000040441
Mus musculus	ENSMUSG00000001225	ENSMUSG00000040569
Mus musculus	ENSMUSG00000001225	ENSMUSG00000042268
Mus musculus	ENSMUSG00000001225	ENSMUSG00000046959
Mus musculus	ENSMUSG00000001249	ENSMUSG00000000385
Mus musculus	ENSMUSG00000001249	ENSMUSG00000024034
Mus musculus	ENSMUSG00000001249	ENSMUSG00000024124
Mus musculus	ENSMUSG00000001249	ENSMUSG00000032091
Mus musculus	ENSMUSG00000001249	ENSMUSG00000032268
Mus musculus	ENSMUSG00000001249	ENSMUSG00000037129
Mus musculus	ENSMUSG00000001270	ENSMUSG00000000308
Mus musculus	ENSMUSG00000001270	ENSMUSG00000021622
Mus musculus	ENSMUSG00000001280	ENSMUSG00000027109
Mus musculus	ENSMUSG00000001281	ENSMUSG00000000157
Mus musculus	ENSMUSG00000001281	ENSMUSG00000020689
Mus musculus	ENSMUSG00000001281	ENSMUSG00000022817
Mus musculus	ENSMUSG00000001281	ENSMUSG00000025321
Mus musculus	ENSMUSG00000001281	ENSMUSG00000026971
Mus musculus	ENSMUSG00000001288	ENSMUSG00000000440
Mus musculus	ENSMUSG00000001288	ENSMUSG00000002108
Mus musculus	ENSMUSG00000001288	ENSMUSG00000002250
Mus musculus	ENSMUSG00000001288	ENSMUSG00000002393
Mus musculus	ENSMUSG00000001288	ENSMUSG00000005677
Mus musculus	ENSMUSG00000001288	ENSMUSG00000015843
Mus musculus	ENSMUSG00000001288	ENSMUSG00000015846
Mus musculus	ENSMUSG00000001288	ENSMUSG00000017688
Mus musculus	ENSMUSG00000001288	ENSMUSG00000017950
Mus musculus	ENSMUSG00000001288	ENSMUSG00000019803
Mus musculus	ENSMUSG00000001288	ENSMUSG00000021055
Mus musculus	ENSMUSG00000001288	ENSMUSG00000021255
Mus musculus	ENSMUSG00000001288	ENSMUSG00000021779
Mus musculus	ENSMUSG00000001288	ENSMUSG00000022383
Mus musculus	ENSMUSG00000001288	ENSMUSG00000022479
Mus musculus	ENSMUSG00000001288	ENSMUSG00000022809
Mus musculus	ENSMUSG00000001288	ENSMUSG00000024955
Mus musculus	ENSMUSG00000001288	ENSMUSG00000026610
Mus musculus	ENSMUSG00000001288	ENSMUSG00000030551
Mus musculus	ENSMUSG00000001288	ENSMUSG00000032292
Mus musculus	ENSMUSG00000001288	ENSMUSG00000037992
Mus musculus	ENSMUSG00000001288	ENSMUSG00000047638
Mus musculus	ENSMUSG00000001288	ENSMUSG00000048938
Mus musculus	ENSMUSG00000001288	ENSMUSG00000058756
Mus musculus	ENSMUSG00000001288	ENSMUSG00000060601
Mus musculus	ENSMUSG00000001288	ENSMUSG00000069171
Mus musculus	ENSMUSG00000001300	ENSMUSG00000003934
Mus musculus	ENSMUSG00000001300	ENSMUSG00000031217
Mus musculus	ENSMUSG00000001323	ENSMUSG00000029597
Mus musculus	ENSMUSG00000001349	ENSMUSG00000004665
Mus musculus	ENSMUSG00000001349	ENSMUSG00000032085
Mus musculus	ENSMUSG00000001349	ENSMUSG00000053931
Mus musculus	ENSMUSG00000001417	ENSMUSG00000023926
Mus musculus	ENSMUSG00000001417	ENSMUSG00000028825
Mus musculus	ENSMUSG00000001417	ENSMUSG00000030549
Mus musculus	ENSMUSG00000001436	ENSMUSG00000038496
Mus musculus	ENSMUSG00000001436	ENSMUSG00000040918
Mus musculus	ENSMUSG00000001440	ENSMUSG00000031691
Mus musculus	ENSMUSG00000001441	ENSMUSG00000021583
Mus musculus	ENSMUSG00000001441	ENSMUSG00000023845
Mus musculus	ENSMUSG00000001441	ENSMUSG00000024481
Mus musculus	ENSMUSG00000001441	ENSMUSG00000028024
Mus musculus	ENSMUSG00000001441	ENSMUSG00000039062
Mus musculus	ENSMUSG00000001441	ENSMUSG00000050663
Mus musculus	ENSMUSG00000001494	ENSMUSG00000036169
Mus musculus	ENSMUSG00000001496	ENSMUSG00000054160
Mus musculus	ENSMUSG00000001497	ENSMUSG00000037034
Mus musculus	ENSMUSG00000001504	ENSMUSG00000031737
Mus musculus	ENSMUSG00000001504	ENSMUSG00000060969
Mus musculus	ENSMUSG00000001506	ENSMUSG00000004098
Mus musculus	ENSMUSG00000001506	ENSMUSG00000024330
Mus musculus	ENSMUSG00000001506	ENSMUSG00000028197
Mus musculus	ENSMUSG00000001506	ENSMUSG00000031273
Mus musculus	ENSMUSG00000001506	ENSMUSG00000031502
Mus musculus	ENSMUSG00000001506	ENSMUSG00000031503
Mus musculus	ENSMUSG00000001506	ENSMUSG00000045672
Mus musculus	ENSMUSG00000001506	ENSMUSG00000079022
Mus musculus	ENSMUSG00000001506	ENSMUSG00000079465
Mus musculus	ENSMUSG00000001507	ENSMUSG00000000555
Mus musculus	ENSMUSG00000001507	ENSMUSG00000015533
Mus musculus	ENSMUSG00000001507	ENSMUSG00000025348
Mus musculus	ENSMUSG00000001507	ENSMUSG00000026768
Mus musculus	ENSMUSG00000001507	ENSMUSG00000027009
Mus musculus	ENSMUSG00000001507	ENSMUSG00000027087
Mus musculus	ENSMUSG00000001507	ENSMUSG00000034664
Mus musculus	ENSMUSG00000001507	ENSMUSG00000039115
Mus musculus	ENSMUSG00000001507	ENSMUSG00000042284
Mus musculus	ENSMUSG00000001507	ENSMUSG00000070369
Mus musculus	ENSMUSG00000001507	ENSMUSG00000090210
Mus musculus	ENSMUSG00000001508	ENSMUSG00000004631
Mus musculus	ENSMUSG00000001510	ENSMUSG00000029755
Mus musculus	ENSMUSG00000001521	ENSMUSG00000031028
Mus musculus	ENSMUSG00000001558	ENSMUSG00000003308
Mus musculus	ENSMUSG00000001558	ENSMUSG00000005505
Mus musculus	ENSMUSG00000001558	ENSMUSG00000014164
Mus musculus	ENSMUSG00000001558	ENSMUSG00000020948
Mus musculus	ENSMUSG00000001558	ENSMUSG00000022076
Mus musculus	ENSMUSG00000001558	ENSMUSG00000022357
Mus musculus	ENSMUSG00000001558	ENSMUSG00000022750
Mus musculus	ENSMUSG00000001558	ENSMUSG00000023150
Mus musculus	ENSMUSG00000001558	ENSMUSG00000025597
Mus musculus	ENSMUSG00000001558	ENSMUSG00000025893
Mus musculus	ENSMUSG00000001558	ENSMUSG00000026308
Mus musculus	ENSMUSG00000001558	ENSMUSG00000026455
Mus musculus	ENSMUSG00000001558	ENSMUSG00000026705
Mus musculus	ENSMUSG00000001558	ENSMUSG00000028696
Mus musculus	ENSMUSG00000001558	ENSMUSG00000028986
Mus musculus	ENSMUSG00000001558	ENSMUSG00000029312
Mus musculus	ENSMUSG00000001558	ENSMUSG00000030031
Mus musculus	ENSMUSG00000001558	ENSMUSG00000031605
Mus musculus	ENSMUSG00000001558	ENSMUSG00000031828
Mus musculus	ENSMUSG00000001558	ENSMUSG00000033182
Mus musculus	ENSMUSG00000001558	ENSMUSG00000035298
Mus musculus	ENSMUSG00000001558	ENSMUSG00000036782
Mus musculus	ENSMUSG00000001558	ENSMUSG00000040387
Mus musculus	ENSMUSG00000001558	ENSMUSG00000041773
Mus musculus	ENSMUSG00000001558	ENSMUSG00000042155
Mus musculus	ENSMUSG00000001558	ENSMUSG00000042514
Mus musculus	ENSMUSG00000001558	ENSMUSG00000043008
Mus musculus	ENSMUSG00000001558	ENSMUSG00000043929
Mus musculus	ENSMUSG00000001558	ENSMUSG00000044938
Mus musculus	ENSMUSG00000001558	ENSMUSG00000047485
Mus musculus	ENSMUSG00000001558	ENSMUSG00000052557
Mus musculus	ENSMUSG00000001558	ENSMUSG00000054792
Mus musculus	ENSMUSG00000001558	ENSMUSG00000054920
Mus musculus	ENSMUSG00000001558	ENSMUSG00000055652
Mus musculus	ENSMUSG00000001558	ENSMUSG00000055707
Mus musculus	ENSMUSG00000001558	ENSMUSG00000059486
Mus musculus	ENSMUSG00000001558	ENSMUSG00000062901
Mus musculus	ENSMUSG00000001558	ENSMUSG00000070923
Mus musculus	ENSMUSG00000001558	ENSMUSG00000070999
Mus musculus	ENSMUSG00000001558	ENSMUSG00000073700
Mus musculus	ENSMUSG00000001558	ENSMUSG00000074001
Mus musculus	ENSMUSG00000001558	ENSMUSG00000075307
Mus musculus	ENSMUSG00000001558	ENSMUSG00000078484
Mus musculus	ENSMUSG00000001558	ENSMUSG00000090799
Mus musculus	ENSMUSG00000001627	ENSMUSG00000010048
Mus musculus	ENSMUSG00000001642	ENSMUSG00000021207
Mus musculus	ENSMUSG00000001642	ENSMUSG00000021210
Mus musculus	ENSMUSG00000001642	ENSMUSG00000021211
Mus musculus	ENSMUSG00000001642	ENSMUSG00000021213
Mus musculus	ENSMUSG00000001642	ENSMUSG00000021214
Mus musculus	ENSMUSG00000001642	ENSMUSG00000025955
Mus musculus	ENSMUSG00000001642	ENSMUSG00000028692
Mus musculus	ENSMUSG00000001642	ENSMUSG00000029762
Mus musculus	ENSMUSG00000001642	ENSMUSG00000033715
Mus musculus	ENSMUSG00000001642	ENSMUSG00000038641
Mus musculus	ENSMUSG00000001642	ENSMUSG00000045410
Mus musculus	ENSMUSG00000001642	ENSMUSG00000052131
Mus musculus	ENSMUSG00000001642	ENSMUSG00000054757
Mus musculus	ENSMUSG00000001642	ENSMUSG00000061758
Mus musculus	ENSMUSG00000001642	ENSMUSG00000071551
Mus musculus	ENSMUSG00000001655	ENSMUSG00000049604
Mus musculus	ENSMUSG00000001656	ENSMUSG00000038210
Mus musculus	ENSMUSG00000001656	ENSMUSG00000042499
Mus musculus	ENSMUSG00000001657	ENSMUSG00000000690
Mus musculus	ENSMUSG00000001657	ENSMUSG00000001661
Mus musculus	ENSMUSG00000001657	ENSMUSG00000027102
Mus musculus	ENSMUSG00000001657	ENSMUSG00000038236
Mus musculus	ENSMUSG00000001657	ENSMUSG00000038721
Mus musculus	ENSMUSG00000001657	ENSMUSG00000043219
Mus musculus	ENSMUSG00000001657	ENSMUSG00000056648
Mus musculus	ENSMUSG00000001661	ENSMUSG00000000690
Mus musculus	ENSMUSG00000001661	ENSMUSG00000001657
Mus musculus	ENSMUSG00000001661	ENSMUSG00000001823
Mus musculus	ENSMUSG00000001661	ENSMUSG00000031326
Mus musculus	ENSMUSG00000001661	ENSMUSG00000043219
Mus musculus	ENSMUSG00000001663	ENSMUSG00000001665
Mus musculus	ENSMUSG00000001663	ENSMUSG00000009093
Mus musculus	ENSMUSG00000001663	ENSMUSG00000033318
Mus musculus	ENSMUSG00000001729	ENSMUSG00000001630
Mus musculus	ENSMUSG00000001729	ENSMUSG00000002012
Mus musculus	ENSMUSG00000001729	ENSMUSG00000002948
Mus musculus	ENSMUSG00000001729	ENSMUSG00000017868
Mus musculus	ENSMUSG00000001729	ENSMUSG00000020516
Mus musculus	ENSMUSG00000001729	ENSMUSG00000024006
Mus musculus	ENSMUSG00000001729	ENSMUSG00000024830
Mus musculus	ENSMUSG00000001729	ENSMUSG00000028708
Mus musculus	ENSMUSG00000001729	ENSMUSG00000029053
Mus musculus	ENSMUSG00000001729	ENSMUSG00000032577
Mus musculus	ENSMUSG00000001729	ENSMUSG00000035725
Mus musculus	ENSMUSG00000001739	ENSMUSG00000018569
Mus musculus	ENSMUSG00000001739	ENSMUSG00000022132
Mus musculus	ENSMUSG00000001739	ENSMUSG00000022512
Mus musculus	ENSMUSG00000001739	ENSMUSG00000023906
Mus musculus	ENSMUSG00000001739	ENSMUSG00000032473
Mus musculus	ENSMUSG00000001739	ENSMUSG00000038148
Mus musculus	ENSMUSG00000001739	ENSMUSG00000041378
Mus musculus	ENSMUSG00000001739	ENSMUSG00000047109
Mus musculus	ENSMUSG00000001739	ENSMUSG00000047230
Mus musculus	ENSMUSG00000001739	ENSMUSG00000047501
Mus musculus	ENSMUSG00000001739	ENSMUSG00000050520
Mus musculus	ENSMUSG00000001739	ENSMUSG00000055811
Mus musculus	ENSMUSG00000001739	ENSMUSG00000066058
Mus musculus	ENSMUSG00000001739	ENSMUSG00000070473
Mus musculus	ENSMUSG00000001739	ENSMUSG00000091530
Mus musculus	ENSMUSG00000001761	ENSMUSG00000007989
Mus musculus	ENSMUSG00000001761	ENSMUSG00000041075
Mus musculus	ENSMUSG00000001761	ENSMUSG00000044674
Mus musculus	ENSMUSG00000001761	ENSMUSG00000045005
Mus musculus	ENSMUSG00000001761	ENSMUSG00000049551
Mus musculus	ENSMUSG00000001761	ENSMUSG00000050288
Mus musculus	ENSMUSG00000001761	ENSMUSG00000081683
Mus musculus	ENSMUSG00000001763	ENSMUSG00000025351
Mus musculus	ENSMUSG00000001763	ENSMUSG00000025510
Mus musculus	ENSMUSG00000001763	ENSMUSG00000025511
Mus musculus	ENSMUSG00000001763	ENSMUSG00000025875
Mus musculus	ENSMUSG00000001763	ENSMUSG00000027215
Mus musculus	ENSMUSG00000001763	ENSMUSG00000028152
Mus musculus	ENSMUSG00000001763	ENSMUSG00000028699
Mus musculus	ENSMUSG00000001763	ENSMUSG00000030342
Mus musculus	ENSMUSG00000001763	ENSMUSG00000030351
Mus musculus	ENSMUSG00000001763	ENSMUSG00000030352
Mus musculus	ENSMUSG00000001763	ENSMUSG00000030798
Mus musculus	ENSMUSG00000001763	ENSMUSG00000032324
Mus musculus	ENSMUSG00000001763	ENSMUSG00000034127
Mus musculus	ENSMUSG00000001763	ENSMUSG00000037031
Mus musculus	ENSMUSG00000001763	ENSMUSG00000037824
Mus musculus	ENSMUSG00000001763	ENSMUSG00000039691
Mus musculus	ENSMUSG00000001763	ENSMUSG00000040747
Mus musculus	ENSMUSG00000001763	ENSMUSG00000058254
Mus musculus	ENSMUSG00000001763	ENSMUSG00000067377
Mus musculus	ENSMUSG00000001773	ENSMUSG00000022797
Mus musculus	ENSMUSG00000001773	ENSMUSG00000029716
Mus musculus	ENSMUSG00000001773	ENSMUSG00000054999
Mus musculus	ENSMUSG00000001774	ENSMUSG00000031312
Mus musculus	ENSMUSG00000001794	ENSMUSG00000078144
Mus musculus	ENSMUSG00000001804	ENSMUSG00000024331
Mus musculus	ENSMUSG00000001804	ENSMUSG00000044322
Mus musculus	ENSMUSG00000001804	ENSMUSG00000044393
Mus musculus	ENSMUSG00000001819	ENSMUSG00000001655
Mus musculus	ENSMUSG00000001823	ENSMUSG00000001661
Mus musculus	ENSMUSG00000001823	ENSMUSG00000050328
Mus musculus	ENSMUSG00000001827	ENSMUSG00000031933
Mus musculus	ENSMUSG00000001827	ENSMUSG00000032725
Mus musculus	ENSMUSG00000001847	ENSMUSG00000001313
Mus musculus	ENSMUSG00000001847	ENSMUSG00000002233
Mus musculus	ENSMUSG00000001847	ENSMUSG00000003037
Mus musculus	ENSMUSG00000001847	ENSMUSG00000004451
Mus musculus	ENSMUSG00000001847	ENSMUSG00000004771
Mus musculus	ENSMUSG00000001847	ENSMUSG00000006699
Mus musculus	ENSMUSG00000001847	ENSMUSG00000007815
Mus musculus	ENSMUSG00000001847	ENSMUSG00000008859
Mus musculus	ENSMUSG00000001847	ENSMUSG00000017144
Mus musculus	ENSMUSG00000001847	ENSMUSG00000018012
Mus musculus	ENSMUSG00000001847	ENSMUSG00000020132
Mus musculus	ENSMUSG00000001847	ENSMUSG00000020149
Mus musculus	ENSMUSG00000001847	ENSMUSG00000020671
Mus musculus	ENSMUSG00000001847	ENSMUSG00000020732
Mus musculus	ENSMUSG00000001847	ENSMUSG00000021062
Mus musculus	ENSMUSG00000001847	ENSMUSG00000022159
Mus musculus	ENSMUSG00000001847	ENSMUSG00000024143
Mus musculus	ENSMUSG00000001847	ENSMUSG00000024511
Mus musculus	ENSMUSG00000001847	ENSMUSG00000025499
Mus musculus	ENSMUSG00000001847	ENSMUSG00000026878
Mus musculus	ENSMUSG00000001847	ENSMUSG00000027935
Mus musculus	ENSMUSG00000001847	ENSMUSG00000028057
Mus musculus	ENSMUSG00000001847	ENSMUSG00000029204
Mus musculus	ENSMUSG00000001847	ENSMUSG00000029449
Mus musculus	ENSMUSG00000001847	ENSMUSG00000031202
Mus musculus	ENSMUSG00000001847	ENSMUSG00000032202
Mus musculus	ENSMUSG00000001847	ENSMUSG00000032549
Mus musculus	ENSMUSG00000001847	ENSMUSG00000033220
Mus musculus	ENSMUSG00000001847	ENSMUSG00000034226
Mus musculus	ENSMUSG00000001847	ENSMUSG00000036463
Mus musculus	ENSMUSG00000001847	ENSMUSG00000036894
Mus musculus	ENSMUSG00000001847	ENSMUSG00000036943
Mus musculus	ENSMUSG00000001847	ENSMUSG00000039960
Mus musculus	ENSMUSG00000001847	ENSMUSG00000041845
Mus musculus	ENSMUSG00000001847	ENSMUSG00000043463
Mus musculus	ENSMUSG00000001847	ENSMUSG00000046768
Mus musculus	ENSMUSG00000001847	ENSMUSG00000047187
Mus musculus	ENSMUSG00000001847	ENSMUSG00000050029
Mus musculus	ENSMUSG00000001847	ENSMUSG00000051615
Mus musculus	ENSMUSG00000001847	ENSMUSG00000052681
Mus musculus	ENSMUSG00000001847	ENSMUSG00000054364
Mus musculus	ENSMUSG00000001847	ENSMUSG00000054855
Mus musculus	ENSMUSG00000001847	ENSMUSG00000055069
Mus musculus	ENSMUSG00000001847	ENSMUSG00000055723
Mus musculus	ENSMUSG00000001847	ENSMUSG00000057455
Mus musculus	ENSMUSG00000001847	ENSMUSG00000068798
Mus musculus	ENSMUSG00000001847	ENSMUSG00000073639
Mus musculus	ENSMUSG00000001847	ENSMUSG00000073982
Mus musculus	ENSMUSG00000001847	ENSMUSG00000077450
Mus musculus	ENSMUSG00000001847	ENSMUSG00000079316
Mus musculus	ENSMUSG00000001847	ENSMUSG00000079657
Mus musculus	ENSMUSG00000001865	ENSMUSG00000011463
Mus musculus	ENSMUSG00000001865	ENSMUSG00000021999
Mus musculus	ENSMUSG00000001865	ENSMUSG00000029788
Mus musculus	ENSMUSG00000001865	ENSMUSG00000039070
Mus musculus	ENSMUSG00000001865	ENSMUSG00000042501
Mus musculus	ENSMUSG00000001865	ENSMUSG00000054446
Mus musculus	ENSMUSG00000001865	ENSMUSG00000071553
Mus musculus	ENSMUSG00000001870	ENSMUSG00000040488
Mus musculus	ENSMUSG00000001910	ENSMUSG00000026932
Mus musculus	ENSMUSG00000001911	ENSMUSG00000008575
Mus musculus	ENSMUSG00000001911	ENSMUSG00000028565
Mus musculus	ENSMUSG00000001911	ENSMUSG00000055053
Mus musculus	ENSMUSG00000001946	ENSMUSG00000022790
Mus musculus	ENSMUSG00000001946	ENSMUSG00000022865
Mus musculus	ENSMUSG00000001946	ENSMUSG00000032024
Mus musculus	ENSMUSG00000001985	ENSMUSG00000001986
Mus musculus	ENSMUSG00000001985	ENSMUSG00000020524
Mus musculus	ENSMUSG00000001985	ENSMUSG00000025892
Mus musculus	ENSMUSG00000001985	ENSMUSG00000026959
Mus musculus	ENSMUSG00000001985	ENSMUSG00000033981
Mus musculus	ENSMUSG00000001985	ENSMUSG00000035745
Mus musculus	ENSMUSG00000001985	ENSMUSG00000041078
Mus musculus	ENSMUSG00000001985	ENSMUSG00000071424
Mus musculus	ENSMUSG00000001986	ENSMUSG00000001985
Mus musculus	ENSMUSG00000001986	ENSMUSG00000003378
Mus musculus	ENSMUSG00000001986	ENSMUSG00000020734
Mus musculus	ENSMUSG00000001986	ENSMUSG00000022935
Mus musculus	ENSMUSG00000001986	ENSMUSG00000026959
Mus musculus	ENSMUSG00000001986	ENSMUSG00000032017
Mus musculus	ENSMUSG00000001986	ENSMUSG00000041078
Mus musculus	ENSMUSG00000001986	ENSMUSG00000056073
Mus musculus	ENSMUSG00000001986	ENSMUSG00000071424
Mus musculus	ENSMUSG00000002006	ENSMUSG00000036218
Mus musculus	ENSMUSG00000002033	ENSMUSG00000032094
Mus musculus	ENSMUSG00000002043	ENSMUSG00000020993
Mus musculus	ENSMUSG00000002058	ENSMUSG00000046562
Mus musculus	ENSMUSG00000002068	ENSMUSG00000028212
Mus musculus	ENSMUSG00000002102	ENSMUSG00000021178
Mus musculus	ENSMUSG00000002102	ENSMUSG00000030603
Mus musculus	ENSMUSG00000002103	ENSMUSG00000012777
Mus musculus	ENSMUSG00000002103	ENSMUSG00000028093
Mus musculus	ENSMUSG00000002103	ENSMUSG00000032561
Mus musculus	ENSMUSG00000002105	ENSMUSG00000022094
Mus musculus	ENSMUSG00000002105	ENSMUSG00000024327
Mus musculus	ENSMUSG00000002105	ENSMUSG00000053897
Mus musculus	ENSMUSG00000002108	ENSMUSG00000000440
Mus musculus	ENSMUSG00000002108	ENSMUSG00000001288
Mus musculus	ENSMUSG00000002108	ENSMUSG00000002250
Mus musculus	ENSMUSG00000002108	ENSMUSG00000002393
Mus musculus	ENSMUSG00000002108	ENSMUSG00000005677
Mus musculus	ENSMUSG00000002108	ENSMUSG00000015843
Mus musculus	ENSMUSG00000002108	ENSMUSG00000015846
Mus musculus	ENSMUSG00000002108	ENSMUSG00000017491
Mus musculus	ENSMUSG00000002108	ENSMUSG00000017688
Mus musculus	ENSMUSG00000002108	ENSMUSG00000017950
Mus musculus	ENSMUSG00000002108	ENSMUSG00000019803
Mus musculus	ENSMUSG00000002108	ENSMUSG00000021055
Mus musculus	ENSMUSG00000002108	ENSMUSG00000021255
Mus musculus	ENSMUSG00000002108	ENSMUSG00000021779
Mus musculus	ENSMUSG00000002108	ENSMUSG00000022383
Mus musculus	ENSMUSG00000002108	ENSMUSG00000022479
Mus musculus	ENSMUSG00000002108	ENSMUSG00000022809
Mus musculus	ENSMUSG00000002108	ENSMUSG00000024955
Mus musculus	ENSMUSG00000002108	ENSMUSG00000026610
Mus musculus	ENSMUSG00000002108	ENSMUSG00000030551
Mus musculus	ENSMUSG00000002108	ENSMUSG00000032292
Mus musculus	ENSMUSG00000002108	ENSMUSG00000037992
Mus musculus	ENSMUSG00000002108	ENSMUSG00000047638
Mus musculus	ENSMUSG00000002108	ENSMUSG00000048938
Mus musculus	ENSMUSG00000002108	ENSMUSG00000058756
Mus musculus	ENSMUSG00000002108	ENSMUSG00000060601
Mus musculus	ENSMUSG00000002108	ENSMUSG00000063972
Mus musculus	ENSMUSG00000002108	ENSMUSG00000069171
Mus musculus	ENSMUSG00000002111	ENSMUSG00000008193
Mus musculus	ENSMUSG00000002147	ENSMUSG00000004040
Mus musculus	ENSMUSG00000002147	ENSMUSG00000004043
Mus musculus	ENSMUSG00000002147	ENSMUSG00000020919
Mus musculus	ENSMUSG00000002147	ENSMUSG00000026104
Mus musculus	ENSMUSG00000002147	ENSMUSG00000062939
Mus musculus	ENSMUSG00000002250	ENSMUSG00000000440
Mus musculus	ENSMUSG00000002250	ENSMUSG00000001288
Mus musculus	ENSMUSG00000002250	ENSMUSG00000002108
Mus musculus	ENSMUSG00000002250	ENSMUSG00000002393
Mus musculus	ENSMUSG00000002250	ENSMUSG00000005677
Mus musculus	ENSMUSG00000002250	ENSMUSG00000015846
Mus musculus	ENSMUSG00000002250	ENSMUSG00000017491
Mus musculus	ENSMUSG00000002250	ENSMUSG00000019803
Mus musculus	ENSMUSG00000002250	ENSMUSG00000021255
Mus musculus	ENSMUSG00000002250	ENSMUSG00000021779
Mus musculus	ENSMUSG00000002250	ENSMUSG00000022383
Mus musculus	ENSMUSG00000002250	ENSMUSG00000022479
Mus musculus	ENSMUSG00000002250	ENSMUSG00000022809
Mus musculus	ENSMUSG00000002250	ENSMUSG00000023034
Mus musculus	ENSMUSG00000002250	ENSMUSG00000026610
Mus musculus	ENSMUSG00000002250	ENSMUSG00000030551
Mus musculus	ENSMUSG00000002250	ENSMUSG00000032292
Mus musculus	ENSMUSG00000002250	ENSMUSG00000037992
Mus musculus	ENSMUSG00000002250	ENSMUSG00000047638
Mus musculus	ENSMUSG00000002250	ENSMUSG00000048938
Mus musculus	ENSMUSG00000002250	ENSMUSG00000058756
Mus musculus	ENSMUSG00000002250	ENSMUSG00000069171
Mus musculus	ENSMUSG00000002257	ENSMUSG00000031015
Mus musculus	ENSMUSG00000002289	ENSMUSG00000026841
Mus musculus	ENSMUSG00000002289	ENSMUSG00000028553
Mus musculus	ENSMUSG00000002289	ENSMUSG00000033860
Mus musculus	ENSMUSG00000002289	ENSMUSG00000039899
Mus musculus	ENSMUSG00000002325	ENSMUSG00000003184
Mus musculus	ENSMUSG00000002325	ENSMUSG00000021356
Mus musculus	ENSMUSG00000002325	ENSMUSG00000025498
Mus musculus	ENSMUSG00000002325	ENSMUSG00000026638
Mus musculus	ENSMUSG00000002325	ENSMUSG00000041515
Mus musculus	ENSMUSG00000002384	ENSMUSG00000002603
Mus musculus	ENSMUSG00000002384	ENSMUSG00000008999
Mus musculus	ENSMUSG00000002384	ENSMUSG00000021253
Mus musculus	ENSMUSG00000002384	ENSMUSG00000021835
Mus musculus	ENSMUSG00000002384	ENSMUSG00000026100
Mus musculus	ENSMUSG00000002384	ENSMUSG00000027358
Mus musculus	ENSMUSG00000002384	ENSMUSG00000030046
Mus musculus	ENSMUSG00000002384	ENSMUSG00000032179
Mus musculus	ENSMUSG00000002384	ENSMUSG00000037171
Mus musculus	ENSMUSG00000002384	ENSMUSG00000038259
Mus musculus	ENSMUSG00000002384	ENSMUSG00000039004
Mus musculus	ENSMUSG00000002384	ENSMUSG00000039239
Mus musculus	ENSMUSG00000002384	ENSMUSG00000072625
Mus musculus	ENSMUSG00000002393	ENSMUSG00000000440
Mus musculus	ENSMUSG00000002393	ENSMUSG00000001288
Mus musculus	ENSMUSG00000002393	ENSMUSG00000002108
Mus musculus	ENSMUSG00000002393	ENSMUSG00000002250
Mus musculus	ENSMUSG00000002393	ENSMUSG00000005677
Mus musculus	ENSMUSG00000002393	ENSMUSG00000015843
Mus musculus	ENSMUSG00000002393	ENSMUSG00000015846
Mus musculus	ENSMUSG00000002393	ENSMUSG00000017491
Mus musculus	ENSMUSG00000002393	ENSMUSG00000017688
Mus musculus	ENSMUSG00000002393	ENSMUSG00000017950
Mus musculus	ENSMUSG00000002393	ENSMUSG00000019803
Mus musculus	ENSMUSG00000002393	ENSMUSG00000021255
Mus musculus	ENSMUSG00000002393	ENSMUSG00000021779
Mus musculus	ENSMUSG00000002393	ENSMUSG00000022383
Mus musculus	ENSMUSG00000002393	ENSMUSG00000024955
Mus musculus	ENSMUSG00000002393	ENSMUSG00000026610
Mus musculus	ENSMUSG00000002393	ENSMUSG00000030551
Mus musculus	ENSMUSG00000002393	ENSMUSG00000032292
Mus musculus	ENSMUSG00000002393	ENSMUSG00000037992
Mus musculus	ENSMUSG00000002393	ENSMUSG00000048938
Mus musculus	ENSMUSG00000002393	ENSMUSG00000060601
Mus musculus	ENSMUSG00000002393	ENSMUSG00000069171
Mus musculus	ENSMUSG00000002504	ENSMUSG00000020733
Mus musculus	ENSMUSG00000002588	ENSMUSG00000029759
Mus musculus	ENSMUSG00000002588	ENSMUSG00000032667
Mus musculus	ENSMUSG00000002603	ENSMUSG00000002384
Mus musculus	ENSMUSG00000002603	ENSMUSG00000008999
Mus musculus	ENSMUSG00000002603	ENSMUSG00000021253
Mus musculus	ENSMUSG00000002603	ENSMUSG00000021835
Mus musculus	ENSMUSG00000002603	ENSMUSG00000025352
Mus musculus	ENSMUSG00000002603	ENSMUSG00000026100
Mus musculus	ENSMUSG00000002603	ENSMUSG00000027358
Mus musculus	ENSMUSG00000002603	ENSMUSG00000032179
Mus musculus	ENSMUSG00000002603	ENSMUSG00000037035
Mus musculus	ENSMUSG00000002603	ENSMUSG00000039239
Mus musculus	ENSMUSG00000002603	ENSMUSG00000041324
Mus musculus	ENSMUSG00000002633	ENSMUSG00000006538
Mus musculus	ENSMUSG00000002633	ENSMUSG00000023000
Mus musculus	ENSMUSG00000002718	ENSMUSG00000040029
Mus musculus	ENSMUSG00000002731	ENSMUSG00000023051
Mus musculus	ENSMUSG00000002799	ENSMUSG00000036466
Mus musculus	ENSMUSG00000002844	ENSMUSG00000031448
Mus musculus	ENSMUSG00000002870	ENSMUSG00000005410
Mus musculus	ENSMUSG00000002870	ENSMUSG00000022673
Mus musculus	ENSMUSG00000002870	ENSMUSG00000026355
Mus musculus	ENSMUSG00000002870	ENSMUSG00000027353
Mus musculus	ENSMUSG00000002870	ENSMUSG00000041859
Mus musculus	ENSMUSG00000002881	ENSMUSG00000025402
Mus musculus	ENSMUSG00000002885	ENSMUSG00000004730
Mus musculus	ENSMUSG00000002885	ENSMUSG00000032915
Mus musculus	ENSMUSG00000002885	ENSMUSG00000039167
Mus musculus	ENSMUSG00000002885	ENSMUSG00000067642
Mus musculus	ENSMUSG00000002900	ENSMUSG00000026840
Mus musculus	ENSMUSG00000002908	ENSMUSG00000054342
Mus musculus	ENSMUSG00000002944	ENSMUSG00000029426
Mus musculus	ENSMUSG00000002944	ENSMUSG00000037936
Mus musculus	ENSMUSG00000002980	ENSMUSG00000022636
Mus musculus	ENSMUSG00000002980	ENSMUSG00000032135
Mus musculus	ENSMUSG00000002985	ENSMUSG00000032080
Mus musculus	ENSMUSG00000002997	ENSMUSG00000025855
Mus musculus	ENSMUSG00000002997	ENSMUSG00000032601
Mus musculus	ENSMUSG00000003033	ENSMUSG00000019518
Mus musculus	ENSMUSG00000003033	ENSMUSG00000021824
Mus musculus	ENSMUSG00000003033	ENSMUSG00000022841
Mus musculus	ENSMUSG00000003033	ENSMUSG00000031539
Mus musculus	ENSMUSG00000003037	ENSMUSG00000000711
Mus musculus	ENSMUSG00000003037	ENSMUSG00000001847
Mus musculus	ENSMUSG00000003037	ENSMUSG00000002233
Mus musculus	ENSMUSG00000003037	ENSMUSG00000003411
Mus musculus	ENSMUSG00000003037	ENSMUSG00000004451
Mus musculus	ENSMUSG00000003037	ENSMUSG00000004768
Mus musculus	ENSMUSG00000003037	ENSMUSG00000004771
Mus musculus	ENSMUSG00000003037	ENSMUSG00000006699
Mus musculus	ENSMUSG00000003037	ENSMUSG00000007815
Mus musculus	ENSMUSG00000003037	ENSMUSG00000008601
Mus musculus	ENSMUSG00000003037	ENSMUSG00000008859
Mus musculus	ENSMUSG00000003037	ENSMUSG00000010529
Mus musculus	ENSMUSG00000003037	ENSMUSG00000016637
Mus musculus	ENSMUSG00000003037	ENSMUSG00000017144
Mus musculus	ENSMUSG00000003037	ENSMUSG00000017831
Mus musculus	ENSMUSG00000003037	ENSMUSG00000018012
Mus musculus	ENSMUSG00000003037	ENSMUSG00000019066
Mus musculus	ENSMUSG00000003037	ENSMUSG00000019173
Mus musculus	ENSMUSG00000003037	ENSMUSG00000019478
Mus musculus	ENSMUSG00000003037	ENSMUSG00000019832
Mus musculus	ENSMUSG00000003037	ENSMUSG00000020132
Mus musculus	ENSMUSG00000003037	ENSMUSG00000020149
Mus musculus	ENSMUSG00000003037	ENSMUSG00000020175
Mus musculus	ENSMUSG00000003037	ENSMUSG00000020671
Mus musculus	ENSMUSG00000003037	ENSMUSG00000020732
Mus musculus	ENSMUSG00000003037	ENSMUSG00000021062
Mus musculus	ENSMUSG00000003037	ENSMUSG00000021700
Mus musculus	ENSMUSG00000003037	ENSMUSG00000022159
Mus musculus	ENSMUSG00000003037	ENSMUSG00000023755
Mus musculus	ENSMUSG00000003037	ENSMUSG00000024143
Mus musculus	ENSMUSG00000003037	ENSMUSG00000024511
Mus musculus	ENSMUSG00000003037	ENSMUSG00000024870
Mus musculus	ENSMUSG00000003037	ENSMUSG00000025499
Mus musculus	ENSMUSG00000003037	ENSMUSG00000026304
Mus musculus	ENSMUSG00000003037	ENSMUSG00000026433
Mus musculus	ENSMUSG00000003037	ENSMUSG00000026878
Mus musculus	ENSMUSG00000003037	ENSMUSG00000027519
Mus musculus	ENSMUSG00000003037	ENSMUSG00000027739
Mus musculus	ENSMUSG00000003037	ENSMUSG00000027852
Mus musculus	ENSMUSG00000003037	ENSMUSG00000027935
Mus musculus	ENSMUSG00000003037	ENSMUSG00000028057
Mus musculus	ENSMUSG00000003037	ENSMUSG00000028287
Mus musculus	ENSMUSG00000003037	ENSMUSG00000028945
Mus musculus	ENSMUSG00000003037	ENSMUSG00000029128
Mus musculus	ENSMUSG00000003037	ENSMUSG00000029204
Mus musculus	ENSMUSG00000003037	ENSMUSG00000029430
Mus musculus	ENSMUSG00000003037	ENSMUSG00000029449
Mus musculus	ENSMUSG00000003037	ENSMUSG00000029518
Mus musculus	ENSMUSG00000003037	ENSMUSG00000029641
Mus musculus	ENSMUSG00000003037	ENSMUSG00000029923
Mus musculus	ENSMUSG00000003037	ENSMUSG00000030222
Mus musculus	ENSMUSG00000003037	ENSMUSG00000030265
Mus musculus	ENSMUSG00000003037	ENSMUSG00000030559
Mus musculus	ENSMUSG00000003037	ENSMUSG00000030643
Mus musculus	ENSMUSG00000003037	ENSMUSG00000030704
Mus musculus	ENSMUSG00000003037	ENSMUSG00000031104
Mus musculus	ENSMUSG00000003037	ENSMUSG00000031202
Mus musculus	ENSMUSG00000003037	ENSMUSG00000031504
Mus musculus	ENSMUSG00000003037	ENSMUSG00000031840
Mus musculus	ENSMUSG00000003037	ENSMUSG00000032202
Mus musculus	ENSMUSG00000003037	ENSMUSG00000032470
Mus musculus	ENSMUSG00000003037	ENSMUSG00000032549
Mus musculus	ENSMUSG00000003037	ENSMUSG00000033220
Mus musculus	ENSMUSG00000003037	ENSMUSG00000036463
Mus musculus	ENSMUSG00000003037	ENSMUSG00000036894
Mus musculus	ENSMUSG00000003037	ENSMUSG00000036943
Mus musculus	ENSMUSG00000003037	ENSMUSG00000038387
Mus musculus	ENSMUSG00000003037	ENSMUSG00000041845
Mus musculus	ENSMUSG00000003037	ENSMUSG00000043463
Mus musculus	ENSMUSG00000003037	ENSMUSG00000043670
Mus musculus	ENSMUSG00000003037	ENSMUSG00000046768
Mus musculus	ENSMUSG00000003037	ENSMUSG00000047187
Mus musculus	ENSMUSG00000003037	ENSMUSG00000047842
Mus musculus	ENSMUSG00000003037	ENSMUSG00000049907
Mus musculus	ENSMUSG00000003037	ENSMUSG00000050029
Mus musculus	ENSMUSG00000003037	ENSMUSG00000051615
Mus musculus	ENSMUSG00000003037	ENSMUSG00000052681
Mus musculus	ENSMUSG00000003037	ENSMUSG00000052688
Mus musculus	ENSMUSG00000003037	ENSMUSG00000053291
Mus musculus	ENSMUSG00000003037	ENSMUSG00000054364
Mus musculus	ENSMUSG00000003037	ENSMUSG00000055069
Mus musculus	ENSMUSG00000003037	ENSMUSG00000055723
Mus musculus	ENSMUSG00000003037	ENSMUSG00000056515
Mus musculus	ENSMUSG00000003037	ENSMUSG00000057455
Mus musculus	ENSMUSG00000003037	ENSMUSG00000068798
Mus musculus	ENSMUSG00000003037	ENSMUSG00000073639
Mus musculus	ENSMUSG00000003037	ENSMUSG00000073982
Mus musculus	ENSMUSG00000003037	ENSMUSG00000077450
Mus musculus	ENSMUSG00000003037	ENSMUSG00000079316
Mus musculus	ENSMUSG00000003037	ENSMUSG00000079477
Mus musculus	ENSMUSG00000003037	ENSMUSG00000079657
Mus musculus	ENSMUSG00000003037	ENSMUSG00000083649
Mus musculus	ENSMUSG00000003037	ENSMUSG00000089687
Mus musculus	ENSMUSG00000003037	ENSMUSG00000092164
Mus musculus	ENSMUSG00000003051	ENSMUSG00000012350
Mus musculus	ENSMUSG00000003051	ENSMUSG00000030199
Mus musculus	ENSMUSG00000003070	ENSMUSG00000027954
Mus musculus	ENSMUSG00000003070	ENSMUSG00000028040
Mus musculus	ENSMUSG00000003070	ENSMUSG00000048915
Mus musculus	ENSMUSG00000003131	ENSMUSG00000005447
Mus musculus	ENSMUSG00000003153	ENSMUSG00000005107
Mus musculus	ENSMUSG00000003153	ENSMUSG00000018566
Mus musculus	ENSMUSG00000003153	ENSMUSG00000026791
Mus musculus	ENSMUSG00000003153	ENSMUSG00000027690
Mus musculus	ENSMUSG00000003153	ENSMUSG00000028976
Mus musculus	ENSMUSG00000003153	ENSMUSG00000036067
Mus musculus	ENSMUSG00000003153	ENSMUSG00000062064
Mus musculus	ENSMUSG00000003184	ENSMUSG00000002325
Mus musculus	ENSMUSG00000003184	ENSMUSG00000021356
Mus musculus	ENSMUSG00000003184	ENSMUSG00000025498
Mus musculus	ENSMUSG00000003184	ENSMUSG00000026638
Mus musculus	ENSMUSG00000003184	ENSMUSG00000041515
Mus musculus	ENSMUSG00000003228	ENSMUSG00000024858
Mus musculus	ENSMUSG00000003228	ENSMUSG00000031450
Mus musculus	ENSMUSG00000003228	ENSMUSG00000042249
Mus musculus	ENSMUSG00000003282	ENSMUSG00000051413
Mus musculus	ENSMUSG00000003283	ENSMUSG00000004933
Mus musculus	ENSMUSG00000003283	ENSMUSG00000014932
Mus musculus	ENSMUSG00000003283	ENSMUSG00000019779
Mus musculus	ENSMUSG00000003283	ENSMUSG00000019843
Mus musculus	ENSMUSG00000003283	ENSMUSG00000020395
Mus musculus	ENSMUSG00000003283	ENSMUSG00000026117
Mus musculus	ENSMUSG00000003283	ENSMUSG00000027579
Mus musculus	ENSMUSG00000003283	ENSMUSG00000027646
Mus musculus	ENSMUSG00000003283	ENSMUSG00000028874
Mus musculus	ENSMUSG00000003283	ENSMUSG00000029217
Mus musculus	ENSMUSG00000003283	ENSMUSG00000031264
Mus musculus	ENSMUSG00000003283	ENSMUSG00000031377
Mus musculus	ENSMUSG00000003283	ENSMUSG00000032312
Mus musculus	ENSMUSG00000003283	ENSMUSG00000038751
Mus musculus	ENSMUSG00000003283	ENSMUSG00000054892
Mus musculus	ENSMUSG00000003308	ENSMUSG00000001558
Mus musculus	ENSMUSG00000003308	ENSMUSG00000005505
Mus musculus	ENSMUSG00000003308	ENSMUSG00000014164
Mus musculus	ENSMUSG00000003308	ENSMUSG00000020948
Mus musculus	ENSMUSG00000003308	ENSMUSG00000022076
Mus musculus	ENSMUSG00000003308	ENSMUSG00000022357
Mus musculus	ENSMUSG00000003308	ENSMUSG00000022750
Mus musculus	ENSMUSG00000003308	ENSMUSG00000023150
Mus musculus	ENSMUSG00000003308	ENSMUSG00000025597
Mus musculus	ENSMUSG00000003308	ENSMUSG00000025893
Mus musculus	ENSMUSG00000003308	ENSMUSG00000026308
Mus musculus	ENSMUSG00000003308	ENSMUSG00000026455
Mus musculus	ENSMUSG00000003308	ENSMUSG00000026705
Mus musculus	ENSMUSG00000003308	ENSMUSG00000028696
Mus musculus	ENSMUSG00000003308	ENSMUSG00000028986
Mus musculus	ENSMUSG00000003308	ENSMUSG00000029312
Mus musculus	ENSMUSG00000003308	ENSMUSG00000030031
Mus musculus	ENSMUSG00000003308	ENSMUSG00000031605
Mus musculus	ENSMUSG00000003308	ENSMUSG00000031828
Mus musculus	ENSMUSG00000003308	ENSMUSG00000033182
Mus musculus	ENSMUSG00000003308	ENSMUSG00000035298
Mus musculus	ENSMUSG00000003308	ENSMUSG00000036782
Mus musculus	ENSMUSG00000003308	ENSMUSG00000040102
Mus musculus	ENSMUSG00000003308	ENSMUSG00000040387
Mus musculus	ENSMUSG00000003308	ENSMUSG00000041773
Mus musculus	ENSMUSG00000003308	ENSMUSG00000042155
Mus musculus	ENSMUSG00000003308	ENSMUSG00000042514
Mus musculus	ENSMUSG00000003308	ENSMUSG00000043008
Mus musculus	ENSMUSG00000003308	ENSMUSG00000043929
Mus musculus	ENSMUSG00000003308	ENSMUSG00000044938
Mus musculus	ENSMUSG00000003308	ENSMUSG00000047485
Mus musculus	ENSMUSG00000003308	ENSMUSG00000048732
Mus musculus	ENSMUSG00000003308	ENSMUSG00000052557
Mus musculus	ENSMUSG00000003308	ENSMUSG00000054792
Mus musculus	ENSMUSG00000003308	ENSMUSG00000054920
Mus musculus	ENSMUSG00000003308	ENSMUSG00000055652
Mus musculus	ENSMUSG00000003308	ENSMUSG00000055707
Mus musculus	ENSMUSG00000003308	ENSMUSG00000059486
Mus musculus	ENSMUSG00000003308	ENSMUSG00000062901
Mus musculus	ENSMUSG00000003308	ENSMUSG00000070923
Mus musculus	ENSMUSG00000003308	ENSMUSG00000070999
Mus musculus	ENSMUSG00000003308	ENSMUSG00000073700
Mus musculus	ENSMUSG00000003308	ENSMUSG00000074001
Mus musculus	ENSMUSG00000003308	ENSMUSG00000075307
Mus musculus	ENSMUSG00000003308	ENSMUSG00000078484
Mus musculus	ENSMUSG00000003308	ENSMUSG00000090799
Mus musculus	ENSMUSG00000003341	ENSMUSG00000031441
Mus musculus	ENSMUSG00000003341	ENSMUSG00000037400
Mus musculus	ENSMUSG00000003341	ENSMUSG00000062949
Mus musculus	ENSMUSG00000003352	ENSMUSG00000017412
Mus musculus	ENSMUSG00000003352	ENSMUSG00000057914
Mus musculus	ENSMUSG00000003378	ENSMUSG00000001986
Mus musculus	ENSMUSG00000003378	ENSMUSG00000020524
Mus musculus	ENSMUSG00000003378	ENSMUSG00000025892
Mus musculus	ENSMUSG00000003378	ENSMUSG00000026959
Mus musculus	ENSMUSG00000003378	ENSMUSG00000033981
Mus musculus	ENSMUSG00000003411	ENSMUSG00000000711
Mus musculus	ENSMUSG00000003411	ENSMUSG00000002233
Mus musculus	ENSMUSG00000003411	ENSMUSG00000003037
Mus musculus	ENSMUSG00000003411	ENSMUSG00000004451
Mus musculus	ENSMUSG00000003411	ENSMUSG00000004768
Mus musculus	ENSMUSG00000003411	ENSMUSG00000004771
Mus musculus	ENSMUSG00000003411	ENSMUSG00000007815
Mus musculus	ENSMUSG00000003411	ENSMUSG00000008601
Mus musculus	ENSMUSG00000003411	ENSMUSG00000008859
Mus musculus	ENSMUSG00000003411	ENSMUSG00000010529
Mus musculus	ENSMUSG00000003411	ENSMUSG00000016637
Mus musculus	ENSMUSG00000003411	ENSMUSG00000017144
Mus musculus	ENSMUSG00000003411	ENSMUSG00000017831
Mus musculus	ENSMUSG00000003411	ENSMUSG00000018012
Mus musculus	ENSMUSG00000003411	ENSMUSG00000019066
Mus musculus	ENSMUSG00000003411	ENSMUSG00000019173
Mus musculus	ENSMUSG00000003411	ENSMUSG00000019478
Mus musculus	ENSMUSG00000003411	ENSMUSG00000019832
Mus musculus	ENSMUSG00000003411	ENSMUSG00000020132
Mus musculus	ENSMUSG00000003411	ENSMUSG00000020149
Mus musculus	ENSMUSG00000003411	ENSMUSG00000020657
Mus musculus	ENSMUSG00000003411	ENSMUSG00000020671
Mus musculus	ENSMUSG00000003411	ENSMUSG00000020732
Mus musculus	ENSMUSG00000003411	ENSMUSG00000021062
Mus musculus	ENSMUSG00000003411	ENSMUSG00000021700
Mus musculus	ENSMUSG00000003411	ENSMUSG00000022159
Mus musculus	ENSMUSG00000003411	ENSMUSG00000023460
Mus musculus	ENSMUSG00000003411	ENSMUSG00000023755
Mus musculus	ENSMUSG00000003411	ENSMUSG00000024143
Mus musculus	ENSMUSG00000003411	ENSMUSG00000024511
Mus musculus	ENSMUSG00000003411	ENSMUSG00000024870
Mus musculus	ENSMUSG00000003411	ENSMUSG00000025499
Mus musculus	ENSMUSG00000003411	ENSMUSG00000026304
Mus musculus	ENSMUSG00000003411	ENSMUSG00000026433
Mus musculus	ENSMUSG00000003411	ENSMUSG00000026878
Mus musculus	ENSMUSG00000003411	ENSMUSG00000027519
Mus musculus	ENSMUSG00000003411	ENSMUSG00000027739
Mus musculus	ENSMUSG00000003411	ENSMUSG00000027852
Mus musculus	ENSMUSG00000003411	ENSMUSG00000027935
Mus musculus	ENSMUSG00000003411	ENSMUSG00000028057
Mus musculus	ENSMUSG00000003411	ENSMUSG00000028287
Mus musculus	ENSMUSG00000003411	ENSMUSG00000028945
Mus musculus	ENSMUSG00000003411	ENSMUSG00000029128
Mus musculus	ENSMUSG00000003411	ENSMUSG00000029204
Mus musculus	ENSMUSG00000003411	ENSMUSG00000029430
Mus musculus	ENSMUSG00000003411	ENSMUSG00000029518
Mus musculus	ENSMUSG00000003411	ENSMUSG00000029923
Mus musculus	ENSMUSG00000003411	ENSMUSG00000030222
Mus musculus	ENSMUSG00000003411	ENSMUSG00000030265
Mus musculus	ENSMUSG00000003411	ENSMUSG00000030559
Mus musculus	ENSMUSG00000003411	ENSMUSG00000030643
Mus musculus	ENSMUSG00000003411	ENSMUSG00000030704
Mus musculus	ENSMUSG00000003411	ENSMUSG00000031104
Mus musculus	ENSMUSG00000003411	ENSMUSG00000031202
Mus musculus	ENSMUSG00000003411	ENSMUSG00000031840
Mus musculus	ENSMUSG00000003411	ENSMUSG00000032202
Mus musculus	ENSMUSG00000003411	ENSMUSG00000032549
Mus musculus	ENSMUSG00000003411	ENSMUSG00000033220
Mus musculus	ENSMUSG00000003411	ENSMUSG00000036463
Mus musculus	ENSMUSG00000003411	ENSMUSG00000036894
Mus musculus	ENSMUSG00000003411	ENSMUSG00000036943
Mus musculus	ENSMUSG00000003411	ENSMUSG00000039960
Mus musculus	ENSMUSG00000003411	ENSMUSG00000041845
Mus musculus	ENSMUSG00000003411	ENSMUSG00000043463
Mus musculus	ENSMUSG00000003411	ENSMUSG00000046768
Mus musculus	ENSMUSG00000003411	ENSMUSG00000047187
Mus musculus	ENSMUSG00000003411	ENSMUSG00000047842
Mus musculus	ENSMUSG00000003411	ENSMUSG00000050029
Mus musculus	ENSMUSG00000003411	ENSMUSG00000051615
Mus musculus	ENSMUSG00000003411	ENSMUSG00000052681
Mus musculus	ENSMUSG00000003411	ENSMUSG00000052688
Mus musculus	ENSMUSG00000003411	ENSMUSG00000053291
Mus musculus	ENSMUSG00000003411	ENSMUSG00000054364
Mus musculus	ENSMUSG00000003411	ENSMUSG00000054855
Mus musculus	ENSMUSG00000003411	ENSMUSG00000055069
Mus musculus	ENSMUSG00000003411	ENSMUSG00000055723
Mus musculus	ENSMUSG00000003411	ENSMUSG00000056515
Mus musculus	ENSMUSG00000003411	ENSMUSG00000057455
Mus musculus	ENSMUSG00000003411	ENSMUSG00000068798
Mus musculus	ENSMUSG00000003411	ENSMUSG00000073639
Mus musculus	ENSMUSG00000003411	ENSMUSG00000073982
Mus musculus	ENSMUSG00000003411	ENSMUSG00000077450
Mus musculus	ENSMUSG00000003411	ENSMUSG00000079316
Mus musculus	ENSMUSG00000003411	ENSMUSG00000079477
Mus musculus	ENSMUSG00000003411	ENSMUSG00000083649
Mus musculus	ENSMUSG00000003411	ENSMUSG00000089687
Mus musculus	ENSMUSG00000003420	ENSMUSG00000006611
Mus musculus	ENSMUSG00000003420	ENSMUSG00000016206
Mus musculus	ENSMUSG00000003420	ENSMUSG00000016283
Mus musculus	ENSMUSG00000003420	ENSMUSG00000023083
Mus musculus	ENSMUSG00000003420	ENSMUSG00000024448
Mus musculus	ENSMUSG00000003420	ENSMUSG00000024459
Mus musculus	ENSMUSG00000003420	ENSMUSG00000026471
Mus musculus	ENSMUSG00000003420	ENSMUSG00000028076
Mus musculus	ENSMUSG00000003420	ENSMUSG00000035929
Mus musculus	ENSMUSG00000003420	ENSMUSG00000037053
Mus musculus	ENSMUSG00000003420	ENSMUSG00000037130
Mus musculus	ENSMUSG00000003420	ENSMUSG00000037246
Mus musculus	ENSMUSG00000003420	ENSMUSG00000037334
Mus musculus	ENSMUSG00000003420	ENSMUSG00000037537
Mus musculus	ENSMUSG00000003420	ENSMUSG00000040987
Mus musculus	ENSMUSG00000003420	ENSMUSG00000048231
Mus musculus	ENSMUSG00000003420	ENSMUSG00000053835
Mus musculus	ENSMUSG00000003420	ENSMUSG00000054005
Mus musculus	ENSMUSG00000003420	ENSMUSG00000054128
Mus musculus	ENSMUSG00000003420	ENSMUSG00000055413
Mus musculus	ENSMUSG00000003420	ENSMUSG00000056116
Mus musculus	ENSMUSG00000003420	ENSMUSG00000058124
Mus musculus	ENSMUSG00000003420	ENSMUSG00000060550
Mus musculus	ENSMUSG00000003420	ENSMUSG00000061232
Mus musculus	ENSMUSG00000003420	ENSMUSG00000067201
Mus musculus	ENSMUSG00000003420	ENSMUSG00000067212
Mus musculus	ENSMUSG00000003420	ENSMUSG00000067235
Mus musculus	ENSMUSG00000003420	ENSMUSG00000072377
Mus musculus	ENSMUSG00000003420	ENSMUSG00000073402
Mus musculus	ENSMUSG00000003420	ENSMUSG00000073405
Mus musculus	ENSMUSG00000003420	ENSMUSG00000073409
Mus musculus	ENSMUSG00000003420	ENSMUSG00000073411
Mus musculus	ENSMUSG00000003420	ENSMUSG00000079491
Mus musculus	ENSMUSG00000003420	ENSMUSG00000079492
Mus musculus	ENSMUSG00000003420	ENSMUSG00000079507
Mus musculus	ENSMUSG00000003420	ENSMUSG00000091705
Mus musculus	ENSMUSG00000003436	ENSMUSG00000014773
Mus musculus	ENSMUSG00000003436	ENSMUSG00000027314
Mus musculus	ENSMUSG00000003476	ENSMUSG00000004654
Mus musculus	ENSMUSG00000003476	ENSMUSG00000011171
Mus musculus	ENSMUSG00000003476	ENSMUSG00000018634
Mus musculus	ENSMUSG00000003476	ENSMUSG00000023964
Mus musculus	ENSMUSG00000003476	ENSMUSG00000024027
Mus musculus	ENSMUSG00000003476	ENSMUSG00000025127
Mus musculus	ENSMUSG00000003476	ENSMUSG00000025946
Mus musculus	ENSMUSG00000003476	ENSMUSG00000026387
Mus musculus	ENSMUSG00000003476	ENSMUSG00000029778
Mus musculus	ENSMUSG00000003476	ENSMUSG00000030406
Mus musculus	ENSMUSG00000003476	ENSMUSG00000032528
Mus musculus	ENSMUSG00000003476	ENSMUSG00000049928
Mus musculus	ENSMUSG00000003476	ENSMUSG00000059588
Mus musculus	ENSMUSG00000003545	ENSMUSG00000021250
Mus musculus	ENSMUSG00000003545	ENSMUSG00000029135
Mus musculus	ENSMUSG00000003555	ENSMUSG00000003053
Mus musculus	ENSMUSG00000003555	ENSMUSG00000005547
Mus musculus	ENSMUSG00000003555	ENSMUSG00000014372
Mus musculus	ENSMUSG00000003555	ENSMUSG00000015224
Mus musculus	ENSMUSG00000003555	ENSMUSG00000021259
Mus musculus	ENSMUSG00000003555	ENSMUSG00000022445
Mus musculus	ENSMUSG00000003555	ENSMUSG00000024087
Mus musculus	ENSMUSG00000003555	ENSMUSG00000024365
Mus musculus	ENSMUSG00000003555	ENSMUSG00000025002
Mus musculus	ENSMUSG00000003555	ENSMUSG00000025003
Mus musculus	ENSMUSG00000003555	ENSMUSG00000025004
Mus musculus	ENSMUSG00000003555	ENSMUSG00000025197
Mus musculus	ENSMUSG00000003555	ENSMUSG00000025479
Mus musculus	ENSMUSG00000003555	ENSMUSG00000026170
Mus musculus	ENSMUSG00000003555	ENSMUSG00000027983
Mus musculus	ENSMUSG00000003555	ENSMUSG00000028571
Mus musculus	ENSMUSG00000003555	ENSMUSG00000028712
Mus musculus	ENSMUSG00000003555	ENSMUSG00000028715
Mus musculus	ENSMUSG00000003555	ENSMUSG00000029541
Mus musculus	ENSMUSG00000003555	ENSMUSG00000029630
Mus musculus	ENSMUSG00000003555	ENSMUSG00000029727
Mus musculus	ENSMUSG00000003555	ENSMUSG00000029925
Mus musculus	ENSMUSG00000003555	ENSMUSG00000030483
Mus musculus	ENSMUSG00000003555	ENSMUSG00000030670
Mus musculus	ENSMUSG00000003555	ENSMUSG00000032310
Mus musculus	ENSMUSG00000003555	ENSMUSG00000032315
Mus musculus	ENSMUSG00000003555	ENSMUSG00000032808
Mus musculus	ENSMUSG00000003555	ENSMUSG00000038567
Mus musculus	ENSMUSG00000003555	ENSMUSG00000038656
Mus musculus	ENSMUSG00000003555	ENSMUSG00000040583
Mus musculus	ENSMUSG00000003555	ENSMUSG00000040650
Mus musculus	ENSMUSG00000003555	ENSMUSG00000040660
Mus musculus	ENSMUSG00000003555	ENSMUSG00000040703
Mus musculus	ENSMUSG00000003555	ENSMUSG00000042248
Mus musculus	ENSMUSG00000003555	ENSMUSG00000049685
Mus musculus	ENSMUSG00000003555	ENSMUSG00000052520
Mus musculus	ENSMUSG00000003555	ENSMUSG00000052914
Mus musculus	ENSMUSG00000003555	ENSMUSG00000052974
Mus musculus	ENSMUSG00000003555	ENSMUSG00000054417
Mus musculus	ENSMUSG00000003555	ENSMUSG00000054827
Mus musculus	ENSMUSG00000003555	ENSMUSG00000056035
Mus musculus	ENSMUSG00000003555	ENSMUSG00000057138
Mus musculus	ENSMUSG00000003555	ENSMUSG00000060407
Mus musculus	ENSMUSG00000003555	ENSMUSG00000060613
Mus musculus	ENSMUSG00000003555	ENSMUSG00000061292
Mus musculus	ENSMUSG00000003555	ENSMUSG00000061740
Mus musculus	ENSMUSG00000003555	ENSMUSG00000062185
Mus musculus	ENSMUSG00000003555	ENSMUSG00000062624
Mus musculus	ENSMUSG00000003555	ENSMUSG00000063929
Mus musculus	ENSMUSG00000003555	ENSMUSG00000066072
Mus musculus	ENSMUSG00000003555	ENSMUSG00000066097
Mus musculus	ENSMUSG00000003555	ENSMUSG00000066704
Mus musculus	ENSMUSG00000003555	ENSMUSG00000067225
Mus musculus	ENSMUSG00000003555	ENSMUSG00000067229
Mus musculus	ENSMUSG00000003555	ENSMUSG00000067231
Mus musculus	ENSMUSG00000003555	ENSMUSG00000068085
Mus musculus	ENSMUSG00000003555	ENSMUSG00000068086
Mus musculus	ENSMUSG00000003555	ENSMUSG00000074254
Mus musculus	ENSMUSG00000003555	ENSMUSG00000074882
Mus musculus	ENSMUSG00000003555	ENSMUSG00000075551
Mus musculus	ENSMUSG00000003555	ENSMUSG00000075552
Mus musculus	ENSMUSG00000003555	ENSMUSG00000078787
Mus musculus	ENSMUSG00000003555	ENSMUSG00000079057
Mus musculus	ENSMUSG00000003555	ENSMUSG00000091867
Mus musculus	ENSMUSG00000003555	ENSMUSG00000092008
Mus musculus	ENSMUSG00000003573	ENSMUSG00000007617
Mus musculus	ENSMUSG00000003573	ENSMUSG00000025813
Mus musculus	ENSMUSG00000003585	ENSMUSG00000019368
Mus musculus	ENSMUSG00000003657	ENSMUSG00000021337
Mus musculus	ENSMUSG00000003657	ENSMUSG00000028222
Mus musculus	ENSMUSG00000003721	ENSMUSG00000045294
Mus musculus	ENSMUSG00000003809	ENSMUSG00000018574
Mus musculus	ENSMUSG00000003809	ENSMUSG00000026003
Mus musculus	ENSMUSG00000003809	ENSMUSG00000027332
Mus musculus	ENSMUSG00000003809	ENSMUSG00000029545
Mus musculus	ENSMUSG00000003809	ENSMUSG00000030861
Mus musculus	ENSMUSG00000003809	ENSMUSG00000031969
Mus musculus	ENSMUSG00000003809	ENSMUSG00000062908
Mus musculus	ENSMUSG00000003812	ENSMUSG00000028185
Mus musculus	ENSMUSG00000003813	ENSMUSG00000028426
Mus musculus	ENSMUSG00000003814	ENSMUSG00000019732
Mus musculus	ENSMUSG00000003814	ENSMUSG00000020368
Mus musculus	ENSMUSG00000003814	ENSMUSG00000028558
Mus musculus	ENSMUSG00000003849	ENSMUSG00000046949
Mus musculus	ENSMUSG00000003934	ENSMUSG00000001300
Mus musculus	ENSMUSG00000003934	ENSMUSG00000031217
Mus musculus	ENSMUSG00000003949	ENSMUSG00000022389
Mus musculus	ENSMUSG00000003949	ENSMUSG00000059824
Mus musculus	ENSMUSG00000003974	ENSMUSG00000000606
Mus musculus	ENSMUSG00000003974	ENSMUSG00000019905
Mus musculus	ENSMUSG00000003974	ENSMUSG00000027824
Mus musculus	ENSMUSG00000003974	ENSMUSG00000028738
Mus musculus	ENSMUSG00000003974	ENSMUSG00000028950
Mus musculus	ENSMUSG00000003974	ENSMUSG00000029072
Mus musculus	ENSMUSG00000003974	ENSMUSG00000030141
Mus musculus	ENSMUSG00000003974	ENSMUSG00000043897
Mus musculus	ENSMUSG00000003974	ENSMUSG00000051877
Mus musculus	ENSMUSG00000003974	ENSMUSG00000051980
Mus musculus	ENSMUSG00000003974	ENSMUSG00000053088
Mus musculus	ENSMUSG00000003974	ENSMUSG00000053720
Mus musculus	ENSMUSG00000003974	ENSMUSG00000055515
Mus musculus	ENSMUSG00000003974	ENSMUSG00000056910
Mus musculus	ENSMUSG00000003974	ENSMUSG00000057021
Mus musculus	ENSMUSG00000003974	ENSMUSG00000058685
Mus musculus	ENSMUSG00000003974	ENSMUSG00000061026
Mus musculus	ENSMUSG00000003974	ENSMUSG00000062200
Mus musculus	ENSMUSG00000003974	ENSMUSG00000066372
Mus musculus	ENSMUSG00000003974	ENSMUSG00000066432
Mus musculus	ENSMUSG00000003974	ENSMUSG00000066537
Mus musculus	ENSMUSG00000003974	ENSMUSG00000066820
Mus musculus	ENSMUSG00000003974	ENSMUSG00000066828
Mus musculus	ENSMUSG00000003974	ENSMUSG00000066836
Mus musculus	ENSMUSG00000003974	ENSMUSG00000067010
Mus musculus	ENSMUSG00000003974	ENSMUSG00000068999
Mus musculus	ENSMUSG00000003974	ENSMUSG00000070458
Mus musculus	ENSMUSG00000003974	ENSMUSG00000070601
Mus musculus	ENSMUSG00000003974	ENSMUSG00000070841
Mus musculus	ENSMUSG00000003974	ENSMUSG00000070844
Mus musculus	ENSMUSG00000003974	ENSMUSG00000070845
Mus musculus	ENSMUSG00000003974	ENSMUSG00000070847
Mus musculus	ENSMUSG00000003974	ENSMUSG00000070848
Mus musculus	ENSMUSG00000003974	ENSMUSG00000070849
Mus musculus	ENSMUSG00000003974	ENSMUSG00000071459
Mus musculus	ENSMUSG00000003974	ENSMUSG00000072049
Mus musculus	ENSMUSG00000003974	ENSMUSG00000072241
Mus musculus	ENSMUSG00000003974	ENSMUSG00000072778
Mus musculus	ENSMUSG00000003974	ENSMUSG00000072779
Mus musculus	ENSMUSG00000003974	ENSMUSG00000072780
Mus musculus	ENSMUSG00000003974	ENSMUSG00000073444
Mus musculus	ENSMUSG00000003974	ENSMUSG00000073445
Mus musculus	ENSMUSG00000003974	ENSMUSG00000074394
Mus musculus	ENSMUSG00000003974	ENSMUSG00000078802
Mus musculus	ENSMUSG00000003974	ENSMUSG00000078806
Mus musculus	ENSMUSG00000003974	ENSMUSG00000079698
Mus musculus	ENSMUSG00000003974	ENSMUSG00000090280
Mus musculus	ENSMUSG00000003974	ENSMUSG00000090304
Mus musculus	ENSMUSG00000003974	ENSMUSG00000090315
Mus musculus	ENSMUSG00000003974	ENSMUSG00000090342
Mus musculus	ENSMUSG00000003974	ENSMUSG00000090352
Mus musculus	ENSMUSG00000003974	ENSMUSG00000090362
Mus musculus	ENSMUSG00000003974	ENSMUSG00000090366
Mus musculus	ENSMUSG00000003974	ENSMUSG00000090383
Mus musculus	ENSMUSG00000003974	ENSMUSG00000090417
Mus musculus	ENSMUSG00000003974	ENSMUSG00000090436
Mus musculus	ENSMUSG00000003974	ENSMUSG00000090518
Mus musculus	ENSMUSG00000003974	ENSMUSG00000090572
Mus musculus	ENSMUSG00000003974	ENSMUSG00000090581
Mus musculus	ENSMUSG00000003974	ENSMUSG00000090619
Mus musculus	ENSMUSG00000003974	ENSMUSG00000090655
Mus musculus	ENSMUSG00000003974	ENSMUSG00000090662
Mus musculus	ENSMUSG00000003974	ENSMUSG00000090680
Mus musculus	ENSMUSG00000003974	ENSMUSG00000090688
Mus musculus	ENSMUSG00000003974	ENSMUSG00000090727
Mus musculus	ENSMUSG00000003974	ENSMUSG00000090751
Mus musculus	ENSMUSG00000003974	ENSMUSG00000090762
Mus musculus	ENSMUSG00000003974	ENSMUSG00000090774
Mus musculus	ENSMUSG00000003974	ENSMUSG00000090806
Mus musculus	ENSMUSG00000003974	ENSMUSG00000090849
Mus musculus	ENSMUSG00000003974	ENSMUSG00000090851
Mus musculus	ENSMUSG00000003974	ENSMUSG00000090864
Mus musculus	ENSMUSG00000003974	ENSMUSG00000090884
Mus musculus	ENSMUSG00000003974	ENSMUSG00000090892
Mus musculus	ENSMUSG00000003974	ENSMUSG00000090895
Mus musculus	ENSMUSG00000003974	ENSMUSG00000090949
Mus musculus	ENSMUSG00000003974	ENSMUSG00000090960
Mus musculus	ENSMUSG00000003974	ENSMUSG00000090961
Mus musculus	ENSMUSG00000003974	ENSMUSG00000090966
Mus musculus	ENSMUSG00000003974	ENSMUSG00000090967
Mus musculus	ENSMUSG00000003974	ENSMUSG00000090968
Mus musculus	ENSMUSG00000003974	ENSMUSG00000091006
Mus musculus	ENSMUSG00000003974	ENSMUSG00000091059
Mus musculus	ENSMUSG00000003974	ENSMUSG00000091076
Mus musculus	ENSMUSG00000003974	ENSMUSG00000091163
Mus musculus	ENSMUSG00000003974	ENSMUSG00000091178
Mus musculus	ENSMUSG00000003974	ENSMUSG00000091205
Mus musculus	ENSMUSG00000003974	ENSMUSG00000091206
Mus musculus	ENSMUSG00000003974	ENSMUSG00000091231
Mus musculus	ENSMUSG00000003974	ENSMUSG00000091239
Mus musculus	ENSMUSG00000003974	ENSMUSG00000091259
Mus musculus	ENSMUSG00000003974	ENSMUSG00000091260
Mus musculus	ENSMUSG00000003974	ENSMUSG00000091350
Mus musculus	ENSMUSG00000003974	ENSMUSG00000091375
Mus musculus	ENSMUSG00000003974	ENSMUSG00000091381
Mus musculus	ENSMUSG00000003974	ENSMUSG00000091407
Mus musculus	ENSMUSG00000003974	ENSMUSG00000091450
Mus musculus	ENSMUSG00000003974	ENSMUSG00000091468
Mus musculus	ENSMUSG00000003974	ENSMUSG00000091491
Mus musculus	ENSMUSG00000003974	ENSMUSG00000091504
Mus musculus	ENSMUSG00000003974	ENSMUSG00000091511
Mus musculus	ENSMUSG00000003974	ENSMUSG00000091528
Mus musculus	ENSMUSG00000003974	ENSMUSG00000091544
Mus musculus	ENSMUSG00000003974	ENSMUSG00000091545
Mus musculus	ENSMUSG00000003974	ENSMUSG00000091572
Mus musculus	ENSMUSG00000003974	ENSMUSG00000091600
Mus musculus	ENSMUSG00000003974	ENSMUSG00000091620
Mus musculus	ENSMUSG00000003974	ENSMUSG00000091624
Mus musculus	ENSMUSG00000003974	ENSMUSG00000091631
Mus musculus	ENSMUSG00000003974	ENSMUSG00000091635
Mus musculus	ENSMUSG00000003974	ENSMUSG00000091651
Mus musculus	ENSMUSG00000003974	ENSMUSG00000091656
Mus musculus	ENSMUSG00000003974	ENSMUSG00000091670
Mus musculus	ENSMUSG00000003974	ENSMUSG00000091679
Mus musculus	ENSMUSG00000003974	ENSMUSG00000091719
Mus musculus	ENSMUSG00000003974	ENSMUSG00000091771
Mus musculus	ENSMUSG00000003974	ENSMUSG00000091794
Mus musculus	ENSMUSG00000003974	ENSMUSG00000091797
Mus musculus	ENSMUSG00000003974	ENSMUSG00000091805
Mus musculus	ENSMUSG00000003974	ENSMUSG00000091859
Mus musculus	ENSMUSG00000003974	ENSMUSG00000091879
Mus musculus	ENSMUSG00000003974	ENSMUSG00000091888
Mus musculus	ENSMUSG00000003974	ENSMUSG00000091901
Mus musculus	ENSMUSG00000003974	ENSMUSG00000091926
Mus musculus	ENSMUSG00000003974	ENSMUSG00000091930
Mus musculus	ENSMUSG00000003974	ENSMUSG00000091945
Mus musculus	ENSMUSG00000003974	ENSMUSG00000091962
Mus musculus	ENSMUSG00000003974	ENSMUSG00000092032
Mus musculus	ENSMUSG00000003974	ENSMUSG00000092048
Mus musculus	ENSMUSG00000003974	ENSMUSG00000092049
Mus musculus	ENSMUSG00000003974	ENSMUSG00000092080
Mus musculus	ENSMUSG00000003974	ENSMUSG00000092111
Mus musculus	ENSMUSG00000003974	ENSMUSG00000092120
Mus musculus	ENSMUSG00000003974	ENSMUSG00000092162
Mus musculus	ENSMUSG00000003992	ENSMUSG00000061887
Mus musculus	ENSMUSG00000003992	ENSMUSG00000070003
Mus musculus	ENSMUSG00000004040	ENSMUSG00000002147
Mus musculus	ENSMUSG00000004040	ENSMUSG00000004043
Mus musculus	ENSMUSG00000004040	ENSMUSG00000020919
Mus musculus	ENSMUSG00000004040	ENSMUSG00000040033
Mus musculus	ENSMUSG00000004044	ENSMUSG00000028348
Mus musculus	ENSMUSG00000004044	ENSMUSG00000045954
Mus musculus	ENSMUSG00000004056	ENSMUSG00000001630
Mus musculus	ENSMUSG00000004056	ENSMUSG00000017868
Mus musculus	ENSMUSG00000004056	ENSMUSG00000020516
Mus musculus	ENSMUSG00000004056	ENSMUSG00000020897
Mus musculus	ENSMUSG00000004056	ENSMUSG00000024006
Mus musculus	ENSMUSG00000004056	ENSMUSG00000024830
Mus musculus	ENSMUSG00000004056	ENSMUSG00000025915
Mus musculus	ENSMUSG00000004056	ENSMUSG00000028708
Mus musculus	ENSMUSG00000004056	ENSMUSG00000035725
Mus musculus	ENSMUSG00000004069	ENSMUSG00000005483
Mus musculus	ENSMUSG00000004069	ENSMUSG00000028410
Mus musculus	ENSMUSG00000004069	ENSMUSG00000031701
Mus musculus	ENSMUSG00000004069	ENSMUSG00000036052
Mus musculus	ENSMUSG00000004070	ENSMUSG00000005413
Mus musculus	ENSMUSG00000004105	ENSMUSG00000022309
Mus musculus	ENSMUSG00000004105	ENSMUSG00000027460
Mus musculus	ENSMUSG00000004105	ENSMUSG00000031465
Mus musculus	ENSMUSG00000004105	ENSMUSG00000033544
Mus musculus	ENSMUSG00000004105	ENSMUSG00000038742
Mus musculus	ENSMUSG00000004187	ENSMUSG00000024301
Mus musculus	ENSMUSG00000004187	ENSMUSG00000079553
Mus musculus	ENSMUSG00000004207	ENSMUSG00000043430
Mus musculus	ENSMUSG00000004207	ENSMUSG00000056370
Mus musculus	ENSMUSG00000004221	ENSMUSG00000026672
Mus musculus	ENSMUSG00000004231	ENSMUSG00000014030
Mus musculus	ENSMUSG00000004231	ENSMUSG00000026976
Mus musculus	ENSMUSG00000004231	ENSMUSG00000028736
Mus musculus	ENSMUSG00000004264	ENSMUSG00000038845
Mus musculus	ENSMUSG00000004317	ENSMUSG00000006216
Mus musculus	ENSMUSG00000004317	ENSMUSG00000029016
Mus musculus	ENSMUSG00000004317	ENSMUSG00000033770
Mus musculus	ENSMUSG00000004317	ENSMUSG00000036636
Mus musculus	ENSMUSG00000004319	ENSMUSG00000029016
Mus musculus	ENSMUSG00000004319	ENSMUSG00000036636
Mus musculus	ENSMUSG00000004344	ENSMUSG00000004341
Mus musculus	ENSMUSG00000004344	ENSMUSG00000018339
Mus musculus	ENSMUSG00000004344	ENSMUSG00000021760
Mus musculus	ENSMUSG00000004344	ENSMUSG00000028597
Mus musculus	ENSMUSG00000004344	ENSMUSG00000042808
Mus musculus	ENSMUSG00000004344	ENSMUSG00000063856
Mus musculus	ENSMUSG00000004344	ENSMUSG00000075706
Mus musculus	ENSMUSG00000004364	ENSMUSG00000024231
Mus musculus	ENSMUSG00000004364	ENSMUSG00000029686
Mus musculus	ENSMUSG00000004364	ENSMUSG00000031095
Mus musculus	ENSMUSG00000004364	ENSMUSG00000031446
Mus musculus	ENSMUSG00000004364	ENSMUSG00000032030
Mus musculus	ENSMUSG00000004508	ENSMUSG00000031714
Mus musculus	ENSMUSG00000004552	ENSMUSG00000002204
Mus musculus	ENSMUSG00000004552	ENSMUSG00000007891
Mus musculus	ENSMUSG00000004552	ENSMUSG00000023987
Mus musculus	ENSMUSG00000004552	ENSMUSG00000024738
Mus musculus	ENSMUSG00000004552	ENSMUSG00000032086
Mus musculus	ENSMUSG00000004552	ENSMUSG00000040605
Mus musculus	ENSMUSG00000004552	ENSMUSG00000046213
Mus musculus	ENSMUSG00000004552	ENSMUSG00000070645
Mus musculus	ENSMUSG00000004567	ENSMUSG00000011008
Mus musculus	ENSMUSG00000004567	ENSMUSG00000036853
Mus musculus	ENSMUSG00000004631	ENSMUSG00000001508
Mus musculus	ENSMUSG00000004637	ENSMUSG00000008435
Mus musculus	ENSMUSG00000004637	ENSMUSG00000020621
Mus musculus	ENSMUSG00000004637	ENSMUSG00000020834
Mus musculus	ENSMUSG00000004637	ENSMUSG00000021123
Mus musculus	ENSMUSG00000004637	ENSMUSG00000063897
Mus musculus	ENSMUSG00000004637	ENSMUSG00000066441
Mus musculus	ENSMUSG00000004651	ENSMUSG00000005994
Mus musculus	ENSMUSG00000004651	ENSMUSG00000022129
Mus musculus	ENSMUSG00000004654	ENSMUSG00000003476
Mus musculus	ENSMUSG00000004654	ENSMUSG00000011171
Mus musculus	ENSMUSG00000004654	ENSMUSG00000018634
Mus musculus	ENSMUSG00000004654	ENSMUSG00000023964
Mus musculus	ENSMUSG00000004654	ENSMUSG00000024027
Mus musculus	ENSMUSG00000004654	ENSMUSG00000025127
Mus musculus	ENSMUSG00000004654	ENSMUSG00000025946
Mus musculus	ENSMUSG00000004654	ENSMUSG00000026387
Mus musculus	ENSMUSG00000004654	ENSMUSG00000029778
Mus musculus	ENSMUSG00000004654	ENSMUSG00000030406
Mus musculus	ENSMUSG00000004654	ENSMUSG00000032528
Mus musculus	ENSMUSG00000004654	ENSMUSG00000049928
Mus musculus	ENSMUSG00000004654	ENSMUSG00000059588
Mus musculus	ENSMUSG00000004655	ENSMUSG00000023013
Mus musculus	ENSMUSG00000004655	ENSMUSG00000024411
Mus musculus	ENSMUSG00000004655	ENSMUSG00000025389
Mus musculus	ENSMUSG00000004655	ENSMUSG00000028435
Mus musculus	ENSMUSG00000004655	ENSMUSG00000030762
Mus musculus	ENSMUSG00000004655	ENSMUSG00000043144
Mus musculus	ENSMUSG00000004655	ENSMUSG00000044217
Mus musculus	ENSMUSG00000004665	ENSMUSG00000001349
Mus musculus	ENSMUSG00000004665	ENSMUSG00000053931
Mus musculus	ENSMUSG00000004730	ENSMUSG00000002885
Mus musculus	ENSMUSG00000004730	ENSMUSG00000039167
Mus musculus	ENSMUSG00000004768	ENSMUSG00000000711
Mus musculus	ENSMUSG00000004768	ENSMUSG00000002233
Mus musculus	ENSMUSG00000004768	ENSMUSG00000003037
Mus musculus	ENSMUSG00000004768	ENSMUSG00000003411
Mus musculus	ENSMUSG00000004768	ENSMUSG00000004771
Mus musculus	ENSMUSG00000004768	ENSMUSG00000007815
Mus musculus	ENSMUSG00000004768	ENSMUSG00000008601
Mus musculus	ENSMUSG00000004768	ENSMUSG00000016637
Mus musculus	ENSMUSG00000004768	ENSMUSG00000017831
Mus musculus	ENSMUSG00000004768	ENSMUSG00000019066
Mus musculus	ENSMUSG00000004768	ENSMUSG00000019173
Mus musculus	ENSMUSG00000004768	ENSMUSG00000019478
Mus musculus	ENSMUSG00000004768	ENSMUSG00000019832
Mus musculus	ENSMUSG00000004768	ENSMUSG00000020149
Mus musculus	ENSMUSG00000004768	ENSMUSG00000020175
Mus musculus	ENSMUSG00000004768	ENSMUSG00000020671
Mus musculus	ENSMUSG00000004768	ENSMUSG00000020732
Mus musculus	ENSMUSG00000004768	ENSMUSG00000021062
Mus musculus	ENSMUSG00000004768	ENSMUSG00000021700
Mus musculus	ENSMUSG00000004768	ENSMUSG00000022159
Mus musculus	ENSMUSG00000004768	ENSMUSG00000024511
Mus musculus	ENSMUSG00000004768	ENSMUSG00000024870
Mus musculus	ENSMUSG00000004768	ENSMUSG00000026304
Mus musculus	ENSMUSG00000004768	ENSMUSG00000026433
Mus musculus	ENSMUSG00000004768	ENSMUSG00000026878
Mus musculus	ENSMUSG00000004768	ENSMUSG00000027739
Mus musculus	ENSMUSG00000004768	ENSMUSG00000027935
Mus musculus	ENSMUSG00000004768	ENSMUSG00000028057
Mus musculus	ENSMUSG00000004768	ENSMUSG00000028287
Mus musculus	ENSMUSG00000004768	ENSMUSG00000029204
Mus musculus	ENSMUSG00000004768	ENSMUSG00000029430
Mus musculus	ENSMUSG00000004768	ENSMUSG00000029518
Mus musculus	ENSMUSG00000004768	ENSMUSG00000029641
Mus musculus	ENSMUSG00000004768	ENSMUSG00000029923
Mus musculus	ENSMUSG00000004768	ENSMUSG00000030222
Mus musculus	ENSMUSG00000004768	ENSMUSG00000030559
Mus musculus	ENSMUSG00000004768	ENSMUSG00000030643
Mus musculus	ENSMUSG00000004768	ENSMUSG00000030704
Mus musculus	ENSMUSG00000004768	ENSMUSG00000031104
Mus musculus	ENSMUSG00000004768	ENSMUSG00000031840
Mus musculus	ENSMUSG00000004768	ENSMUSG00000032202
Mus musculus	ENSMUSG00000004768	ENSMUSG00000032470
Mus musculus	ENSMUSG00000004768	ENSMUSG00000032549
Mus musculus	ENSMUSG00000004768	ENSMUSG00000034226
Mus musculus	ENSMUSG00000004768	ENSMUSG00000034472
Mus musculus	ENSMUSG00000004768	ENSMUSG00000034789
Mus musculus	ENSMUSG00000004768	ENSMUSG00000036463
Mus musculus	ENSMUSG00000004768	ENSMUSG00000036943
Mus musculus	ENSMUSG00000004768	ENSMUSG00000038387
Mus musculus	ENSMUSG00000004768	ENSMUSG00000043463
Mus musculus	ENSMUSG00000004768	ENSMUSG00000047187
Mus musculus	ENSMUSG00000004768	ENSMUSG00000047842
Mus musculus	ENSMUSG00000004768	ENSMUSG00000049907
Mus musculus	ENSMUSG00000004768	ENSMUSG00000051615
Mus musculus	ENSMUSG00000004768	ENSMUSG00000052688
Mus musculus	ENSMUSG00000004768	ENSMUSG00000053291
Mus musculus	ENSMUSG00000004768	ENSMUSG00000054364
Mus musculus	ENSMUSG00000004768	ENSMUSG00000055069
Mus musculus	ENSMUSG00000004768	ENSMUSG00000055723
Mus musculus	ENSMUSG00000004768	ENSMUSG00000056515
Mus musculus	ENSMUSG00000004768	ENSMUSG00000057455
Mus musculus	ENSMUSG00000004768	ENSMUSG00000073639
Mus musculus	ENSMUSG00000004768	ENSMUSG00000073982
Mus musculus	ENSMUSG00000004768	ENSMUSG00000077450
Mus musculus	ENSMUSG00000004768	ENSMUSG00000079316
Mus musculus	ENSMUSG00000004768	ENSMUSG00000079477
Mus musculus	ENSMUSG00000004768	ENSMUSG00000079657
Mus musculus	ENSMUSG00000004768	ENSMUSG00000083649
Mus musculus	ENSMUSG00000004768	ENSMUSG00000089687
Mus musculus	ENSMUSG00000004789	ENSMUSG00000000168
Mus musculus	ENSMUSG00000004789	ENSMUSG00000000340
Mus musculus	ENSMUSG00000004814	ENSMUSG00000035385
Mus musculus	ENSMUSG00000004837	ENSMUSG00000059923
Mus musculus	ENSMUSG00000004864	ENSMUSG00000002012
Mus musculus	ENSMUSG00000004864	ENSMUSG00000003068
Mus musculus	ENSMUSG00000004864	ENSMUSG00000005034
Mus musculus	ENSMUSG00000004864	ENSMUSG00000005469
Mus musculus	ENSMUSG00000004864	ENSMUSG00000006728
Mus musculus	ENSMUSG00000004864	ENSMUSG00000009555
Mus musculus	ENSMUSG00000004864	ENSMUSG00000017376
Mus musculus	ENSMUSG00000004864	ENSMUSG00000017868
Mus musculus	ENSMUSG00000004864	ENSMUSG00000018932
Mus musculus	ENSMUSG00000004864	ENSMUSG00000019942
Mus musculus	ENSMUSG00000004864	ENSMUSG00000020366
Mus musculus	ENSMUSG00000004864	ENSMUSG00000020385
Mus musculus	ENSMUSG00000004864	ENSMUSG00000020897
Mus musculus	ENSMUSG00000004864	ENSMUSG00000020990
Mus musculus	ENSMUSG00000004864	ENSMUSG00000021483
Mus musculus	ENSMUSG00000004864	ENSMUSG00000021936
Mus musculus	ENSMUSG00000004864	ENSMUSG00000022610
Mus musculus	ENSMUSG00000004864	ENSMUSG00000022812
Mus musculus	ENSMUSG00000004864	ENSMUSG00000025358
Mus musculus	ENSMUSG00000004864	ENSMUSG00000026023
Mus musculus	ENSMUSG00000004864	ENSMUSG00000026034
Mus musculus	ENSMUSG00000004864	ENSMUSG00000026094
Mus musculus	ENSMUSG00000004864	ENSMUSG00000026437
Mus musculus	ENSMUSG00000004864	ENSMUSG00000027496
Mus musculus	ENSMUSG00000004864	ENSMUSG00000028708
Mus musculus	ENSMUSG00000004864	ENSMUSG00000028969
Mus musculus	ENSMUSG00000004864	ENSMUSG00000029454
Mus musculus	ENSMUSG00000004864	ENSMUSG00000029635
Mus musculus	ENSMUSG00000004864	ENSMUSG00000030272
Mus musculus	ENSMUSG00000004864	ENSMUSG00000030815
Mus musculus	ENSMUSG00000004864	ENSMUSG00000032308
Mus musculus	ENSMUSG00000004864	ENSMUSG00000032380
Mus musculus	ENSMUSG00000004864	ENSMUSG00000033862
Mus musculus	ENSMUSG00000004864	ENSMUSG00000033966
Mus musculus	ENSMUSG00000004864	ENSMUSG00000034288
Mus musculus	ENSMUSG00000004864	ENSMUSG00000034974
Mus musculus	ENSMUSG00000004864	ENSMUSG00000039145
Mus musculus	ENSMUSG00000004864	ENSMUSG00000040274
Mus musculus	ENSMUSG00000004864	ENSMUSG00000041566
Mus musculus	ENSMUSG00000004864	ENSMUSG00000044951
Mus musculus	ENSMUSG00000004864	ENSMUSG00000045521
Mus musculus	ENSMUSG00000004864	ENSMUSG00000046707
Mus musculus	ENSMUSG00000004864	ENSMUSG00000046709
Mus musculus	ENSMUSG00000004864	ENSMUSG00000048310
Mus musculus	ENSMUSG00000004864	ENSMUSG00000053137
Mus musculus	ENSMUSG00000004864	ENSMUSG00000053436
Mus musculus	ENSMUSG00000004864	ENSMUSG00000056458
Mus musculus	ENSMUSG00000004864	ENSMUSG00000060417
Mus musculus	ENSMUSG00000004864	ENSMUSG00000060794
Mus musculus	ENSMUSG00000004864	ENSMUSG00000063065
Mus musculus	ENSMUSG00000004864	ENSMUSG00000063358
Mus musculus	ENSMUSG00000004864	ENSMUSG00000068917
Mus musculus	ENSMUSG00000004864	ENSMUSG00000069089
Mus musculus	ENSMUSG00000004864	ENSMUSG00000070837
Mus musculus	ENSMUSG00000004864	ENSMUSG00000074698
Mus musculus	ENSMUSG00000004864	ENSMUSG00000079711
Mus musculus	ENSMUSG00000004880	ENSMUSG00000024799
Mus musculus	ENSMUSG00000004880	ENSMUSG00000058454
Mus musculus	ENSMUSG00000004885	ENSMUSG00000027528
Mus musculus	ENSMUSG00000004885	ENSMUSG00000027530
Mus musculus	ENSMUSG00000004885	ENSMUSG00000027533
Mus musculus	ENSMUSG00000004885	ENSMUSG00000028773
Mus musculus	ENSMUSG00000004885	ENSMUSG00000028996
[truncated: 291,133+ more rows]
