# Supplementary material for: Investigating Different Duplication Pattern of Essential Genes in Mouse and Human
Source: PLoS One. 2015 Mar 9;10(3):e0120784. doi: 10.1371/journal.pone.0120784 (PMC4353620; doi:10.1371/journal.pone.0120784)
Supplement: S3 Dataset — This dataset contains the pseudogene annotation for all mouse and human genes under study. (XLSX) [file pone.0120784.s003.xlsx]

## Sheet: Sheet1
Supplementary Table S3. The pseudogenization status of the paralogs of Mouse and Human essential duplicate genes.
Species	Gene_essentiality	Ensembl_gene_ID	Ensembl_paralog_ID	Pseudogenization_status_of_paralog
Mus musculus	Essential	ENSMUSG00000000078	ENSMUSG00000025959	Nonpseudogene
Mus musculus	Essential	ENSMUSG00000000093	ENSMUSG00000018604	Nonpseudogene
Mus musculus	Essential	ENSMUSG00000000094	ENSMUSG00000018263	Nonpseudogene
Mus musculus	Essential	ENSMUSG00000000125	ENSMUSG00000000126	Nonpseudogene
Mus musculus	Essential	ENSMUSG00000000125	ENSMUSG00000009900	Nonpseudogene
Mus musculus	Essential	ENSMUSG00000000125	ENSMUSG00000010797	Nonpseudogene
Mus musculus	Essential	ENSMUSG00000000125	ENSMUSG00000012282	Nonpseudogene
Mus musculus	Essential	ENSMUSG00000000125	ENSMUSG00000015957	Nonpseudogene
Mus musculus	Essential	ENSMUSG00000000125	ENSMUSG00000018486	Nonpseudogene
Mus musculus	Essential	ENSMUSG00000000125	ENSMUSG00000021994	Nonpseudogene
Mus musculus	Essential	ENSMUSG00000000125	ENSMUSG00000022996	Nonpseudogene
Mus musculus	Essential	ENSMUSG00000000125	ENSMUSG00000022997	Nonpseudogene
Mus musculus	Essential	ENSMUSG00000000125	ENSMUSG00000026167	Nonpseudogene
Mus musculus	Essential	ENSMUSG00000000125	ENSMUSG00000027840	Nonpseudogene
Mus musculus	Essential	ENSMUSG00000000125	ENSMUSG00000029671	Nonpseudogene
Mus musculus	Essential	ENSMUSG00000000125	ENSMUSG00000030093	Nonpseudogene
Mus musculus	Essential	ENSMUSG00000000125	ENSMUSG00000030170	Nonpseudogene
Mus musculus	Essential	ENSMUSG00000000125	ENSMUSG00000033227	Nonpseudogene
Mus musculus	Essential	ENSMUSG00000000125	ENSMUSG00000036856	Nonpseudogene
Mus musculus	Essential	ENSMUSG00000000125	ENSMUSG00000036961	Nonpseudogene
Mus musculus	Essential	ENSMUSG00000000126	ENSMUSG00000000125	Nonpseudogene
Mus musculus	Essential	ENSMUSG00000000126	ENSMUSG00000009900	Nonpseudogene
Mus musculus	Essential	ENSMUSG00000000126	ENSMUSG00000010797	Nonpseudogene
Mus musculus	Essential	ENSMUSG00000000126	ENSMUSG00000012282	Nonpseudogene
Mus musculus	Essential	ENSMUSG00000000126	ENSMUSG00000015957	Nonpseudogene
Mus musculus	Essential	ENSMUSG00000000126	ENSMUSG00000018486	Nonpseudogene
Mus musculus	Essential	ENSMUSG00000000126	ENSMUSG00000021994	Nonpseudogene
Mus musculus	Essential	ENSMUSG00000000126	ENSMUSG00000022996	Nonpseudogene
Mus musculus	Essential	ENSMUSG00000000126	ENSMUSG00000022997	Nonpseudogene
Mus musculus	Essential	ENSMUSG00000000126	ENSMUSG00000026167	Nonpseudogene
Mus musculus	Essential	ENSMUSG00000000126	ENSMUSG00000027840	Nonpseudogene
Mus musculus	Essential	ENSMUSG00000000126	ENSMUSG00000029671	Nonpseudogene
Mus musculus	Essential	ENSMUSG00000000126	ENSMUSG00000030093	Nonpseudogene
Mus musculus	Essential	ENSMUSG00000000126	ENSMUSG00000030170	Nonpseudogene
Mus musculus	Essential	ENSMUSG00000000126	ENSMUSG00000033227	Nonpseudogene
Mus musculus	Essential	ENSMUSG00000000126	ENSMUSG00000036856	Nonpseudogene
Mus musculus	Essential	ENSMUSG00000000126	ENSMUSG00000036961	Nonpseudogene
Mus musculus	Essential	ENSMUSG00000000134	ENSMUSG00000035158	Nonpseudogene
Mus musculus	Essential	ENSMUSG00000000149	ENSMUSG00000000001	Nonpseudogene
Mus musculus	Essential	ENSMUSG00000000149	ENSMUSG00000009108	Nonpseudogene
Mus musculus	Essential	ENSMUSG00000000149	ENSMUSG00000020611	Nonpseudogene
Mus musculus	Essential	ENSMUSG00000000149	ENSMUSG00000024524	Nonpseudogene
Mus musculus	Essential	ENSMUSG00000000149	ENSMUSG00000024639	Nonpseudogene
Mus musculus	Essential	ENSMUSG00000000149	ENSMUSG00000024697	Nonpseudogene
Mus musculus	Essential	ENSMUSG00000000149	ENSMUSG00000028777	Nonpseudogene
Mus musculus	Essential	ENSMUSG00000000149	ENSMUSG00000031748	Nonpseudogene
Mus musculus	Essential	ENSMUSG00000000149	ENSMUSG00000032562	Nonpseudogene
Mus musculus	Essential	ENSMUSG00000000149	ENSMUSG00000034781	Nonpseudogene
Mus musculus	Essential	ENSMUSG00000000149	ENSMUSG00000034792	Nonpseudogene
Mus musculus	Essential	ENSMUSG00000000149	ENSMUSG00000034837	Nonpseudogene
Mus musculus	Essential	ENSMUSG00000000149	ENSMUSG00000040009	Nonpseudogene
Mus musculus	Essential	ENSMUSG00000000149	ENSMUSG00000057614	Nonpseudogene
Mus musculus	Essential	ENSMUSG00000000184	ENSMUSG00000034165	Nonpseudogene
Mus musculus	Essential	ENSMUSG00000000184	ENSMUSG00000070348	Nonpseudogene
Mus musculus	Essential	ENSMUSG00000000214	ENSMUSG00000006764	Nonpseudogene
Mus musculus	Essential	ENSMUSG00000000214	ENSMUSG00000020051	Nonpseudogene
Mus musculus	Essential	ENSMUSG00000000214	ENSMUSG00000040046	Nonpseudogene
Mus musculus	Essential	ENSMUSG00000000215	ENSMUSG00000035804	Nonpseudogene
Mus musculus	Essential	ENSMUSG00000000216	ENSMUSG00000030340	Nonpseudogene
Mus musculus	Essential	ENSMUSG00000000216	ENSMUSG00000030873	Nonpseudogene
Mus musculus	Essential	ENSMUSG00000000247	ENSMUSG00000018698	Nonpseudogene
Mus musculus	Essential	ENSMUSG00000000247	ENSMUSG00000019230	Nonpseudogene
Mus musculus	Essential	ENSMUSG00000000247	ENSMUSG00000026686	Nonpseudogene
Mus musculus	Essential	ENSMUSG00000000247	ENSMUSG00000026890	Nonpseudogene
Mus musculus	Essential	ENSMUSG00000000247	ENSMUSG00000029595	Nonpseudogene
Mus musculus	Essential	ENSMUSG00000000247	ENSMUSG00000032318	Nonpseudogene
Mus musculus	Essential	ENSMUSG00000000247	ENSMUSG00000038765	Nonpseudogene
Mus musculus	Essential	ENSMUSG00000000247	ENSMUSG00000042258	Nonpseudogene
Mus musculus	Essential	ENSMUSG00000000263	ENSMUSG00000000560	Nonpseudogene
Mus musculus	Essential	ENSMUSG00000000263	ENSMUSG00000001260	Nonpseudogene
Mus musculus	Essential	ENSMUSG00000000263	ENSMUSG00000010803	Nonpseudogene
Mus musculus	Essential	ENSMUSG00000000263	ENSMUSG00000018589	Nonpseudogene
Mus musculus	Essential	ENSMUSG00000000263	ENSMUSG00000018595	Nonpseudogene
Mus musculus	Essential	ENSMUSG00000000263	ENSMUSG00000020159	Nonpseudogene
Mus musculus	Essential	ENSMUSG00000000263	ENSMUSG00000020428	Nonpseudogene
Mus musculus	Essential	ENSMUSG00000000263	ENSMUSG00000020436	Nonpseudogene
Mus musculus	Essential	ENSMUSG00000000263	ENSMUSG00000023267	Nonpseudogene
Mus musculus	Essential	ENSMUSG00000000263	ENSMUSG00000028020	Nonpseudogene
Mus musculus	Essential	ENSMUSG00000000263	ENSMUSG00000028280	Nonpseudogene
Mus musculus	Essential	ENSMUSG00000000263	ENSMUSG00000029212	Nonpseudogene
Mus musculus	Essential	ENSMUSG00000000263	ENSMUSG00000031343	Nonpseudogene
Mus musculus	Essential	ENSMUSG00000000263	ENSMUSG00000032269	Nonpseudogene
Mus musculus	Essential	ENSMUSG00000000263	ENSMUSG00000033676	Nonpseudogene
Mus musculus	Essential	ENSMUSG00000000263	ENSMUSG00000035594	Nonpseudogene
Mus musculus	Essential	ENSMUSG00000000263	ENSMUSG00000038257	Nonpseudogene
Mus musculus	Essential	ENSMUSG00000000263	ENSMUSG00000055026	Nonpseudogene
Mus musculus	Essential	ENSMUSG00000000263	ENSMUSG00000055078	Nonpseudogene
Mus musculus	Essential	ENSMUSG00000000263	ENSMUSG00000074991	Nonpseudogene
Mus musculus	Essential	ENSMUSG00000000290	ENSMUSG00000000157	Nonpseudogene
Mus musculus	Essential	ENSMUSG00000000290	ENSMUSG00000001281	Nonpseudogene
Mus musculus	Essential	ENSMUSG00000000290	ENSMUSG00000020689	Nonpseudogene
Mus musculus	Essential	ENSMUSG00000000290	ENSMUSG00000022817	Nonpseudogene
Mus musculus	Essential	ENSMUSG00000000290	ENSMUSG00000025321	Nonpseudogene
Mus musculus	Essential	ENSMUSG00000000290	ENSMUSG00000025809	Nonpseudogene
Mus musculus	Essential	ENSMUSG00000000290	ENSMUSG00000026971	Nonpseudogene
Mus musculus	Essential	ENSMUSG00000000303	ENSMUSG00000000305	Nonpseudogene
Mus musculus	Essential	ENSMUSG00000000303	ENSMUSG00000022321	Nonpseudogene
Mus musculus	Essential	ENSMUSG00000000303	ENSMUSG00000024304	Nonpseudogene
Mus musculus	Essential	ENSMUSG00000000303	ENSMUSG00000024331	Nonpseudogene
Mus musculus	Essential	ENSMUSG00000000303	ENSMUSG00000025370	Nonpseudogene
Mus musculus	Essential	ENSMUSG00000000303	ENSMUSG00000026312	Nonpseudogene
Mus musculus	Essential	ENSMUSG00000000303	ENSMUSG00000028217	Nonpseudogene
Mus musculus	Essential	ENSMUSG00000000303	ENSMUSG00000031673	Nonpseudogene
Mus musculus	Essential	ENSMUSG00000000303	ENSMUSG00000031841	Nonpseudogene
Mus musculus	Essential	ENSMUSG00000000303	ENSMUSG00000031871	Nonpseudogene
Mus musculus	Essential	ENSMUSG00000000303	ENSMUSG00000031881	Nonpseudogene
Mus musculus	Essential	ENSMUSG00000000303	ENSMUSG00000031962	Nonpseudogene
Mus musculus	Essential	ENSMUSG00000000303	ENSMUSG00000036510	Nonpseudogene
Mus musculus	Essential	ENSMUSG00000000303	ENSMUSG00000039155	Nonpseudogene
Mus musculus	Essential	ENSMUSG00000000303	ENSMUSG00000039385	Nonpseudogene
Mus musculus	Essential	ENSMUSG00000000303	ENSMUSG00000040420	Nonpseudogene
Mus musculus	Essential	ENSMUSG00000000303	ENSMUSG00000040452	Nonpseudogene
Mus musculus	Essential	ENSMUSG00000000303	ENSMUSG00000044322	Nonpseudogene
Mus musculus	Essential	ENSMUSG00000000303	ENSMUSG00000047216	Nonpseudogene
Mus musculus	Essential	ENSMUSG00000000303	ENSMUSG00000050840	Nonpseudogene
Mus musculus	Essential	ENSMUSG00000000303	ENSMUSG00000053166	Nonpseudogene
Mus musculus	Essential	ENSMUSG00000000303	ENSMUSG00000059674	Nonpseudogene
Mus musculus	Essential	ENSMUSG00000000303	ENSMUSG00000059898	Nonpseudogene
Mus musculus	Essential	ENSMUSG00000000303	ENSMUSG00000061048	Nonpseudogene
Mus musculus	Essential	ENSMUSG00000000340	ENSMUSG00000000168	Nonpseudogene
Mus musculus	Essential	ENSMUSG00000000340	ENSMUSG00000010914	Nonpseudogene
Mus musculus	Essential	ENSMUSG00000000420	ENSMUSG00000020520	Nonpseudogene
Mus musculus	Essential	ENSMUSG00000000420	ENSMUSG00000021130	Nonpseudogene
Mus musculus	Essential	ENSMUSG00000000420	ENSMUSG00000021903	Nonpseudogene
Mus musculus	Essential	ENSMUSG00000000420	ENSMUSG00000024064	Nonpseudogene
Mus musculus	Essential	ENSMUSG00000000420	ENSMUSG00000026994	Nonpseudogene
Mus musculus	Essential	ENSMUSG00000000420	ENSMUSG00000031608	Nonpseudogene
Mus musculus	Essential	ENSMUSG00000000420	ENSMUSG00000033316	Nonpseudogene
Mus musculus	Essential	ENSMUSG00000000420	ENSMUSG00000034040	Nonpseudogene
Mus musculus	Essential	ENSMUSG00000000420	ENSMUSG00000037280	Nonpseudogene
Mus musculus	Essential	ENSMUSG00000000420	ENSMUSG00000038072	Nonpseudogene
Mus musculus	Essential	ENSMUSG00000000420	ENSMUSG00000038296	Nonpseudogene
Mus musculus	Essential	ENSMUSG00000000420	ENSMUSG00000039774	Nonpseudogene
Mus musculus	Essential	ENSMUSG00000000420	ENSMUSG00000060988	Nonpseudogene
Mus musculus	Essential	ENSMUSG00000000420	ENSMUSG00000061864	Nonpseudogene
Mus musculus	Essential	ENSMUSG00000000420	ENSMUSG00000089704	Nonpseudogene
Mus musculus	Essential	ENSMUSG00000000420	ENSMUSG00000090035	Nonpseudogene
Mus musculus	Essential	ENSMUSG00000000435	ENSMUSG00000009471	Nonpseudogene
Mus musculus	Essential	ENSMUSG00000000435	ENSMUSG00000026459	Nonpseudogene
Mus musculus	Essential	ENSMUSG00000000435	ENSMUSG00000035923	Nonpseudogene
Mus musculus	Essential	ENSMUSG00000000440	ENSMUSG00000001288	Nonpseudogene
Mus musculus	Essential	ENSMUSG00000000440	ENSMUSG00000002108	Nonpseudogene
Mus musculus	Essential	ENSMUSG00000000440	ENSMUSG00000002250	Nonpseudogene
Mus musculus	Essential	ENSMUSG00000000440	ENSMUSG00000005677	Nonpseudogene
Mus musculus	Essential	ENSMUSG00000000440	ENSMUSG00000015843	Nonpseudogene
Mus musculus	Essential	ENSMUSG00000000440	ENSMUSG00000015846	Nonpseudogene
Mus musculus	Essential	ENSMUSG00000000440	ENSMUSG00000017491	Nonpseudogene
Mus musculus	Essential	ENSMUSG00000000440	ENSMUSG00000017688	Nonpseudogene
Mus musculus	Essential	ENSMUSG00000000440	ENSMUSG00000017950	Nonpseudogene
Mus musculus	Essential	ENSMUSG00000000440	ENSMUSG00000019803	Nonpseudogene
Mus musculus	Essential	ENSMUSG00000000440	ENSMUSG00000021255	Nonpseudogene
Mus musculus	Essential	ENSMUSG00000000440	ENSMUSG00000021779	Nonpseudogene
Mus musculus	Essential	ENSMUSG00000000440	ENSMUSG00000022383	Nonpseudogene
Mus musculus	Essential	ENSMUSG00000000440	ENSMUSG00000022479	Nonpseudogene
Mus musculus	Essential	ENSMUSG00000000440	ENSMUSG00000022809	Nonpseudogene
Mus musculus	Essential	ENSMUSG00000000440	ENSMUSG00000026610	Nonpseudogene
Mus musculus	Essential	ENSMUSG00000000440	ENSMUSG00000030551	Nonpseudogene
Mus musculus	Essential	ENSMUSG00000000440	ENSMUSG00000032292	Nonpseudogene
Mus musculus	Essential	ENSMUSG00000000440	ENSMUSG00000037992	Nonpseudogene
Mus musculus	Essential	ENSMUSG00000000440	ENSMUSG00000047638	Nonpseudogene
Mus musculus	Essential	ENSMUSG00000000440	ENSMUSG00000048938	Nonpseudogene
Mus musculus	Essential	ENSMUSG00000000440	ENSMUSG00000058756	Nonpseudogene
Mus musculus	Essential	ENSMUSG00000000440	ENSMUSG00000060601	Nonpseudogene
Mus musculus	Essential	ENSMUSG00000000440	ENSMUSG00000069171	Nonpseudogene
Mus musculus	Essential	ENSMUSG00000000441	ENSMUSG00000001127	Nonpseudogene
Mus musculus	Essential	ENSMUSG00000000441	ENSMUSG00000002413	Nonpseudogene
Mus musculus	Essential	ENSMUSG00000000441	ENSMUSG00000021108	Nonpseudogene
Mus musculus	Essential	ENSMUSG00000000441	ENSMUSG00000050965	Nonpseudogene
Mus musculus	Essential	ENSMUSG00000000489	ENSMUSG00000025856	Nonpseudogene
Mus musculus	Essential	ENSMUSG00000000530	ENSMUSG00000000532	Nonpseudogene
Mus musculus	Essential	ENSMUSG00000000530	ENSMUSG00000007613	Nonpseudogene
Mus musculus	Essential	ENSMUSG00000000530	ENSMUSG00000021796	Nonpseudogene
Mus musculus	Essential	ENSMUSG00000000530	ENSMUSG00000026834	Nonpseudogene
Mus musculus	Essential	ENSMUSG00000000530	ENSMUSG00000026836	Nonpseudogene
Mus musculus	Essential	ENSMUSG00000000530	ENSMUSG00000032440	Nonpseudogene
Mus musculus	Essential	ENSMUSG00000000530	ENSMUSG00000052430	Nonpseudogene
Mus musculus	Essential	ENSMUSG00000000530	ENSMUSG00000061393	Nonpseudogene
Mus musculus	Essential	ENSMUSG00000000532	ENSMUSG00000000530	Nonpseudogene
Mus musculus	Essential	ENSMUSG00000000532	ENSMUSG00000007613	Nonpseudogene
Mus musculus	Essential	ENSMUSG00000000532	ENSMUSG00000021796	Nonpseudogene
Mus musculus	Essential	ENSMUSG00000000532	ENSMUSG00000023047	Nonpseudogene
Mus musculus	Essential	ENSMUSG00000000532	ENSMUSG00000026834	Nonpseudogene
Mus musculus	Essential	ENSMUSG00000000532	ENSMUSG00000026836	Nonpseudogene
Mus musculus	Essential	ENSMUSG00000000532	ENSMUSG00000032440	Nonpseudogene
Mus musculus	Essential	ENSMUSG00000000532	ENSMUSG00000052430	Nonpseudogene
Mus musculus	Essential	ENSMUSG00000000532	ENSMUSG00000061393	Nonpseudogene
Mus musculus	Essential	ENSMUSG00000000552	ENSMUSG00000014198	Nonpseudogene
Mus musculus	Essential	ENSMUSG00000000552	ENSMUSG00000027016	Nonpseudogene
Mus musculus	Essential	ENSMUSG00000000555	ENSMUSG00000001507	Nonpseudogene
Mus musculus	Essential	ENSMUSG00000000555	ENSMUSG00000015533	Nonpseudogene
Mus musculus	Essential	ENSMUSG00000000555	ENSMUSG00000025348	Nonpseudogene
Mus musculus	Essential	ENSMUSG00000000555	ENSMUSG00000026768	Nonpseudogene
Mus musculus	Essential	ENSMUSG00000000555	ENSMUSG00000027009	Nonpseudogene
Mus musculus	Essential	ENSMUSG00000000555	ENSMUSG00000027087	Nonpseudogene
Mus musculus	Essential	ENSMUSG00000000555	ENSMUSG00000027111	Nonpseudogene
Mus musculus	Essential	ENSMUSG00000000555	ENSMUSG00000030786	Nonpseudogene
Mus musculus	Essential	ENSMUSG00000000555	ENSMUSG00000030789	Nonpseudogene
Mus musculus	Essential	ENSMUSG00000000555	ENSMUSG00000032243	Nonpseudogene
Mus musculus	Essential	ENSMUSG00000000555	ENSMUSG00000034664	Nonpseudogene
Mus musculus	Essential	ENSMUSG00000000555	ENSMUSG00000039115	Nonpseudogene
Mus musculus	Essential	ENSMUSG00000000555	ENSMUSG00000042284	Nonpseudogene
Mus musculus	Essential	ENSMUSG00000000555	ENSMUSG00000070369	Nonpseudogene
Mus musculus	Essential	ENSMUSG00000000555	ENSMUSG00000090210	Nonpseudogene
Mus musculus	Essential	ENSMUSG00000000560	ENSMUSG00000000263	Nonpseudogene
Mus musculus	Essential	ENSMUSG00000000560	ENSMUSG00000001260	Nonpseudogene
Mus musculus	Essential	ENSMUSG00000000560	ENSMUSG00000008590	Nonpseudogene
Mus musculus	Essential	ENSMUSG00000000560	ENSMUSG00000010803	Nonpseudogene
Mus musculus	Essential	ENSMUSG00000000560	ENSMUSG00000018589	Nonpseudogene
Mus musculus	Essential	ENSMUSG00000000560	ENSMUSG00000018595	Nonpseudogene
Mus musculus	Essential	ENSMUSG00000000560	ENSMUSG00000020159	Nonpseudogene
Mus musculus	Essential	ENSMUSG00000000560	ENSMUSG00000020428	Nonpseudogene
Mus musculus	Essential	ENSMUSG00000000560	ENSMUSG00000020436	Nonpseudogene
Mus musculus	Essential	ENSMUSG00000000560	ENSMUSG00000023267	Nonpseudogene
Mus musculus	Essential	ENSMUSG00000000560	ENSMUSG00000028020	Nonpseudogene
Mus musculus	Essential	ENSMUSG00000000560	ENSMUSG00000028280	Nonpseudogene
Mus musculus	Essential	ENSMUSG00000000560	ENSMUSG00000029212	Nonpseudogene
Mus musculus	Essential	ENSMUSG00000000560	ENSMUSG00000031343	Nonpseudogene
Mus musculus	Essential	ENSMUSG00000000560	ENSMUSG00000033676	Nonpseudogene
Mus musculus	Essential	ENSMUSG00000000560	ENSMUSG00000038257	Nonpseudogene
Mus musculus	Essential	ENSMUSG00000000560	ENSMUSG00000055026	Nonpseudogene
Mus musculus	Essential	ENSMUSG00000000560	ENSMUSG00000055078	Nonpseudogene
Mus musculus	Essential	ENSMUSG00000000560	ENSMUSG00000074991	Nonpseudogene
Mus musculus	Essential	ENSMUSG00000000567	ENSMUSG00000024176	Nonpseudogene
Mus musculus	Essential	ENSMUSG00000000567	ENSMUSG00000033006	Nonpseudogene
Mus musculus	Essential	ENSMUSG00000000628	ENSMUSG00000020080	Nonpseudogene
Mus musculus	Essential	ENSMUSG00000000628	ENSMUSG00000025877	Nonpseudogene
Mus musculus	Essential	ENSMUSG00000000628	ENSMUSG00000037012	Nonpseudogene
Mus musculus	Essential	ENSMUSG00000000805	ENSMUSG00000025317	Nonpseudogene
Mus musculus	Essential	ENSMUSG00000000805	ENSMUSG00000027555	Nonpseudogene
Mus musculus	Essential	ENSMUSG00000000805	ENSMUSG00000027556	Nonpseudogene
Mus musculus	Essential	ENSMUSG00000000805	ENSMUSG00000027559	Nonpseudogene
Mus musculus	Essential	ENSMUSG00000000805	ENSMUSG00000027562	Nonpseudogene
Mus musculus	Essential	ENSMUSG00000000805	ENSMUSG00000028972	Nonpseudogene
Mus musculus	Essential	ENSMUSG00000000805	ENSMUSG00000031373	Nonpseudogene
Mus musculus	Essential	ENSMUSG00000000805	ENSMUSG00000031883	Nonpseudogene
Mus musculus	Essential	ENSMUSG00000000805	ENSMUSG00000032373	Nonpseudogene
Mus musculus	Essential	ENSMUSG00000000805	ENSMUSG00000038526	Nonpseudogene
Mus musculus	Essential	ENSMUSG00000000805	ENSMUSG00000041261	Nonpseudogene
Mus musculus	Essential	ENSMUSG00000000805	ENSMUSG00000056158	Nonpseudogene
Mus musculus	Essential	ENSMUSG00000000805	ENSMUSG00000090236	Nonpseudogene
Mus musculus	Essential	ENSMUSG00000000861	ENSMUSG00000048251	Nonpseudogene
Mus musculus	Essential	ENSMUSG00000000881	ENSMUSG00000020886	Nonpseudogene
Mus musculus	Essential	ENSMUSG00000000881	ENSMUSG00000022770	Nonpseudogene
Mus musculus	Essential	ENSMUSG00000000881	ENSMUSG00000034917	Nonpseudogene
Mus musculus	Essential	ENSMUSG00000000881	ENSMUSG00000052572	Nonpseudogene
Mus musculus	Essential	ENSMUSG00000000889	ENSMUSG00000020000	Nonpseudogene
Mus musculus	Essential	ENSMUSG00000000889	ENSMUSG00000029885	Nonpseudogene
Mus musculus	Essential	ENSMUSG00000000942	ENSMUSG00000031326	Nonpseudogene
Mus musculus	Essential	ENSMUSG00000000942	ENSMUSG00000038692	Nonpseudogene
Mus musculus	Essential	ENSMUSG00000000942	ENSMUSG00000042464	Nonpseudogene
Mus musculus	Essential	ENSMUSG00000000942	ENSMUSG00000043219	Nonpseudogene
Mus musculus	Essential	ENSMUSG00000000942	ENSMUSG00000075394	Nonpseudogene
Mus musculus	Essential	ENSMUSG00000000957	ENSMUSG00000000901	Nonpseudogene
Mus musculus	Essential	ENSMUSG00000000957	ENSMUSG00000005800	Nonpseudogene
Mus musculus	Essential	ENSMUSG00000000957	ENSMUSG00000018620	Nonpseudogene
Mus musculus	Essential	ENSMUSG00000000957	ENSMUSG00000020682	Nonpseudogene
Mus musculus	Essential	ENSMUSG00000000957	ENSMUSG00000023903	Nonpseudogene
Mus musculus	Essential	ENSMUSG00000000957	ENSMUSG00000025355	Nonpseudogene
Mus musculus	Essential	ENSMUSG00000000957	ENSMUSG00000027612	Nonpseudogene
Mus musculus	Essential	ENSMUSG00000000957	ENSMUSG00000028226	Nonpseudogene
Mus musculus	Essential	ENSMUSG00000000957	ENSMUSG00000029436	Nonpseudogene
Mus musculus	Essential	ENSMUSG00000000957	ENSMUSG00000030981	Nonpseudogene
Mus musculus	Essential	ENSMUSG00000000957	ENSMUSG00000031790	Nonpseudogene
Mus musculus	Essential	ENSMUSG00000000957	ENSMUSG00000041620	Nonpseudogene
Mus musculus	Essential	ENSMUSG00000000957	ENSMUSG00000043089	Nonpseudogene
Mus musculus	Essential	ENSMUSG00000000957	ENSMUSG00000043613	Nonpseudogene
Mus musculus	Essential	ENSMUSG00000000957	ENSMUSG00000047562	Nonpseudogene
Mus musculus	Essential	ENSMUSG00000000957	ENSMUSG00000049723	Nonpseudogene
Mus musculus	Essential	ENSMUSG00000000957	ENSMUSG00000050578	Nonpseudogene
Mus musculus	Essential	ENSMUSG00000000957	ENSMUSG00000070323	Nonpseudogene
Mus musculus	Essential	ENSMUSG00000000958	ENSMUSG00000020600	Nonpseudogene
Mus musculus	Essential	ENSMUSG00000000958	ENSMUSG00000022180	Nonpseudogene
Mus musculus	Essential	ENSMUSG00000000958	ENSMUSG00000027737	Nonpseudogene
Mus musculus	Essential	ENSMUSG00000000958	ENSMUSG00000030492	Nonpseudogene
Mus musculus	Essential	ENSMUSG00000000958	ENSMUSG00000030495	Nonpseudogene
Mus musculus	Essential	ENSMUSG00000000958	ENSMUSG00000031904	Nonpseudogene
Mus musculus	Essential	ENSMUSG00000000958	ENSMUSG00000039710	Nonpseudogene
Mus musculus	Essential	ENSMUSG00000000958	ENSMUSG00000040010	Nonpseudogene
Mus musculus	Essential	ENSMUSG00000000958	ENSMUSG00000041052	Nonpseudogene
Mus musculus	Essential	ENSMUSG00000000958	ENSMUSG00000041313	Nonpseudogene
Mus musculus	Essential	ENSMUSG00000001020	ENSMUSG00000063628	pseudogene
Mus musculus	Essential	ENSMUSG00000001020	ENSMUSG00000001021	Nonpseudogene
Mus musculus	Essential	ENSMUSG00000001020	ENSMUSG00000001023	Nonpseudogene
Mus musculus	Essential	ENSMUSG00000001020	ENSMUSG00000001025	Nonpseudogene
Mus musculus	Essential	ENSMUSG00000001020	ENSMUSG00000021679	Nonpseudogene
Mus musculus	Essential	ENSMUSG00000001020	ENSMUSG00000027907	Nonpseudogene
Mus musculus	Essential	ENSMUSG00000001020	ENSMUSG00000033208	Nonpseudogene
Mus musculus	Essential	ENSMUSG00000001020	ENSMUSG00000041959	Nonpseudogene
Mus musculus	Essential	ENSMUSG00000001020	ENSMUSG00000044080	Nonpseudogene
Mus musculus	Essential	ENSMUSG00000001020	ENSMUSG00000056071	Nonpseudogene
Mus musculus	Essential	ENSMUSG00000001027	ENSMUSG00000023033	Nonpseudogene
Mus musculus	Essential	ENSMUSG00000001027	ENSMUSG00000032511	Nonpseudogene
Mus musculus	Essential	ENSMUSG00000001027	ENSMUSG00000034115	Nonpseudogene
Mus musculus	Essential	ENSMUSG00000001027	ENSMUSG00000034533	Nonpseudogene
Mus musculus	Essential	ENSMUSG00000001027	ENSMUSG00000034810	Nonpseudogene
Mus musculus	Essential	ENSMUSG00000001027	ENSMUSG00000057182	Nonpseudogene
Mus musculus	Essential	ENSMUSG00000001027	ENSMUSG00000075318	Nonpseudogene
Mus musculus	Essential	ENSMUSG00000001052	ENSMUSG00000036391	Nonpseudogene
Mus musculus	Essential	ENSMUSG00000001127	ENSMUSG00000000441	Nonpseudogene
Mus musculus	Essential	ENSMUSG00000001127	ENSMUSG00000002413	Nonpseudogene
Mus musculus	Essential	ENSMUSG00000001127	ENSMUSG00000021457	Nonpseudogene
Mus musculus	Essential	ENSMUSG00000001127	ENSMUSG00000050965	Nonpseudogene
Mus musculus	Essential	ENSMUSG00000001173	ENSMUSG00000028894	Nonpseudogene
Mus musculus	Essential	ENSMUSG00000001225	ENSMUSG00000020651	Nonpseudogene
Mus musculus	Essential	ENSMUSG00000001225	ENSMUSG00000023259	Nonpseudogene
Mus musculus	Essential	ENSMUSG00000001225	ENSMUSG00000029015	Nonpseudogene
Mus musculus	Essential	ENSMUSG00000001225	ENSMUSG00000034320	Nonpseudogene
Mus musculus	Essential	ENSMUSG00000001225	ENSMUSG00000040441	Nonpseudogene
Mus musculus	Essential	ENSMUSG00000001225	ENSMUSG00000040569	Nonpseudogene
Mus musculus	Essential	ENSMUSG00000001225	ENSMUSG00000042268	Nonpseudogene
Mus musculus	Essential	ENSMUSG00000001225	ENSMUSG00000046959	Nonpseudogene
Mus musculus	Essential	ENSMUSG00000001228	ENSMUSG00000024817	Nonpseudogene
Mus musculus	Essential	ENSMUSG00000001280	ENSMUSG00000027109	Nonpseudogene
Mus musculus	Essential	ENSMUSG00000001288	ENSMUSG00000000440	Nonpseudogene
Mus musculus	Essential	ENSMUSG00000001288	ENSMUSG00000002108	Nonpseudogene
Mus musculus	Essential	ENSMUSG00000001288	ENSMUSG00000002250	Nonpseudogene
Mus musculus	Essential	ENSMUSG00000001288	ENSMUSG00000002393	Nonpseudogene
Mus musculus	Essential	ENSMUSG00000001288	ENSMUSG00000005677	Nonpseudogene
Mus musculus	Essential	ENSMUSG00000001288	ENSMUSG00000015843	Nonpseudogene
Mus musculus	Essential	ENSMUSG00000001288	ENSMUSG00000015846	Nonpseudogene
Mus musculus	Essential	ENSMUSG00000001288	ENSMUSG00000017491	Nonpseudogene
Mus musculus	Essential	ENSMUSG00000001288	ENSMUSG00000017688	Nonpseudogene
Mus musculus	Essential	ENSMUSG00000001288	ENSMUSG00000017950	Nonpseudogene
Mus musculus	Essential	ENSMUSG00000001288	ENSMUSG00000019803	Nonpseudogene
Mus musculus	Essential	ENSMUSG00000001288	ENSMUSG00000021055	Nonpseudogene
Mus musculus	Essential	ENSMUSG00000001288	ENSMUSG00000021255	Nonpseudogene
Mus musculus	Essential	ENSMUSG00000001288	ENSMUSG00000021779	Nonpseudogene
Mus musculus	Essential	ENSMUSG00000001288	ENSMUSG00000022383	Nonpseudogene
Mus musculus	Essential	ENSMUSG00000001288	ENSMUSG00000022479	Nonpseudogene
Mus musculus	Essential	ENSMUSG00000001288	ENSMUSG00000022809	Nonpseudogene
Mus musculus	Essential	ENSMUSG00000001288	ENSMUSG00000024955	Nonpseudogene
Mus musculus	Essential	ENSMUSG00000001288	ENSMUSG00000026610	Nonpseudogene
Mus musculus	Essential	ENSMUSG00000001288	ENSMUSG00000030551	Nonpseudogene
Mus musculus	Essential	ENSMUSG00000001288	ENSMUSG00000032292	Nonpseudogene
Mus musculus	Essential	ENSMUSG00000001288	ENSMUSG00000037992	Nonpseudogene
Mus musculus	Essential	ENSMUSG00000001288	ENSMUSG00000047638	Nonpseudogene
Mus musculus	Essential	ENSMUSG00000001288	ENSMUSG00000048938	Nonpseudogene
Mus musculus	Essential	ENSMUSG00000001288	ENSMUSG00000058756	Nonpseudogene
Mus musculus	Essential	ENSMUSG00000001288	ENSMUSG00000060601	Nonpseudogene
Mus musculus	Essential	ENSMUSG00000001288	ENSMUSG00000069171	Nonpseudogene
Mus musculus	Essential	ENSMUSG00000001300	ENSMUSG00000003934	Nonpseudogene
Mus musculus	Essential	ENSMUSG00000001300	ENSMUSG00000031217	Nonpseudogene
Mus musculus	Essential	ENSMUSG00000001436	ENSMUSG00000038496	Nonpseudogene
Mus musculus	Essential	ENSMUSG00000001436	ENSMUSG00000040918	Nonpseudogene
Mus musculus	Essential	ENSMUSG00000001440	ENSMUSG00000031691	Nonpseudogene
Mus musculus	Essential	ENSMUSG00000001441	ENSMUSG00000021583	Nonpseudogene
Mus musculus	Essential	ENSMUSG00000001441	ENSMUSG00000023845	Nonpseudogene
Mus musculus	Essential	ENSMUSG00000001441	ENSMUSG00000024481	Nonpseudogene
Mus musculus	Essential	ENSMUSG00000001441	ENSMUSG00000028024	Nonpseudogene
Mus musculus	Essential	ENSMUSG00000001441	ENSMUSG00000039062	Nonpseudogene
Mus musculus	Essential	ENSMUSG00000001441	ENSMUSG00000050663	Nonpseudogene
Mus musculus	Essential	ENSMUSG00000001496	ENSMUSG00000054160	Nonpseudogene
Mus musculus	Essential	ENSMUSG00000001497	ENSMUSG00000037034	Nonpseudogene
Mus musculus	Essential	ENSMUSG00000001506	ENSMUSG00000004098	Nonpseudogene
Mus musculus	Essential	ENSMUSG00000001506	ENSMUSG00000022483	Nonpseudogene
Mus musculus	Essential	ENSMUSG00000001506	ENSMUSG00000024330	Nonpseudogene
Mus musculus	Essential	ENSMUSG00000001506	ENSMUSG00000026042	Nonpseudogene
Mus musculus	Essential	ENSMUSG00000001506	ENSMUSG00000026043	Nonpseudogene
Mus musculus	Essential	ENSMUSG00000001506	ENSMUSG00000028197	Nonpseudogene
Mus musculus	Essential	ENSMUSG00000001506	ENSMUSG00000029661	Nonpseudogene
Mus musculus	Essential	ENSMUSG00000001506	ENSMUSG00000031273	Nonpseudogene
Mus musculus	Essential	ENSMUSG00000001506	ENSMUSG00000031502	Nonpseudogene
Mus musculus	Essential	ENSMUSG00000001506	ENSMUSG00000031503	Nonpseudogene
Mus musculus	Essential	ENSMUSG00000001506	ENSMUSG00000045672	Nonpseudogene
Mus musculus	Essential	ENSMUSG00000001506	ENSMUSG00000079022	Nonpseudogene
Mus musculus	Essential	ENSMUSG00000001506	ENSMUSG00000079465	Nonpseudogene
Mus musculus	Essential	ENSMUSG00000001507	ENSMUSG00000000555	Nonpseudogene
Mus musculus	Essential	ENSMUSG00000001507	ENSMUSG00000015533	Nonpseudogene
Mus musculus	Essential	ENSMUSG00000001507	ENSMUSG00000025348	Nonpseudogene
Mus musculus	Essential	ENSMUSG00000001507	ENSMUSG00000026768	Nonpseudogene
Mus musculus	Essential	ENSMUSG00000001507	ENSMUSG00000027009	Nonpseudogene
Mus musculus	Essential	ENSMUSG00000001507	ENSMUSG00000027087	Nonpseudogene
Mus musculus	Essential	ENSMUSG00000001507	ENSMUSG00000027111	Nonpseudogene
Mus musculus	Essential	ENSMUSG00000001507	ENSMUSG00000034664	Nonpseudogene
Mus musculus	Essential	ENSMUSG00000001507	ENSMUSG00000039115	Nonpseudogene
Mus musculus	Essential	ENSMUSG00000001507	ENSMUSG00000042284	Nonpseudogene
Mus musculus	Essential	ENSMUSG00000001507	ENSMUSG00000070369	Nonpseudogene
Mus musculus	Essential	ENSMUSG00000001507	ENSMUSG00000090210	Nonpseudogene
Mus musculus	Essential	ENSMUSG00000001510	ENSMUSG00000029755	Nonpseudogene
Mus musculus	Essential	ENSMUSG00000001521	ENSMUSG00000031028	Nonpseudogene
Mus musculus	Essential	ENSMUSG00000001552	ENSMUSG00000006932	Nonpseudogene
Mus musculus	Essential	ENSMUSG00000001655	ENSMUSG00000049604	Nonpseudogene
Mus musculus	Essential	ENSMUSG00000001657	ENSMUSG00000000690	Nonpseudogene
Mus musculus	Essential	ENSMUSG00000001657	ENSMUSG00000001661	Nonpseudogene
Mus musculus	Essential	ENSMUSG00000001657	ENSMUSG00000027102	Nonpseudogene
Mus musculus	Essential	ENSMUSG00000001657	ENSMUSG00000038236	Nonpseudogene
Mus musculus	Essential	ENSMUSG00000001657	ENSMUSG00000038721	Nonpseudogene
Mus musculus	Essential	ENSMUSG00000001657	ENSMUSG00000043219	Nonpseudogene
Mus musculus	Essential	ENSMUSG00000001657	ENSMUSG00000056648	Nonpseudogene
Mus musculus	Essential	ENSMUSG00000001729	ENSMUSG00000001630	Nonpseudogene
Mus musculus	Essential	ENSMUSG00000001729	ENSMUSG00000002012	Nonpseudogene
Mus musculus	Essential	ENSMUSG00000001729	ENSMUSG00000002948	Nonpseudogene
Mus musculus	Essential	ENSMUSG00000001729	ENSMUSG00000004056	Nonpseudogene
Mus musculus	Essential	ENSMUSG00000001729	ENSMUSG00000017868	Nonpseudogene
Mus musculus	Essential	ENSMUSG00000001729	ENSMUSG00000019699	Nonpseudogene
Mus musculus	Essential	ENSMUSG00000001729	ENSMUSG00000020516	Nonpseudogene
Mus musculus	Essential	ENSMUSG00000001729	ENSMUSG00000024006	Nonpseudogene
Mus musculus	Essential	ENSMUSG00000001729	ENSMUSG00000024830	Nonpseudogene
Mus musculus	Essential	ENSMUSG00000001729	ENSMUSG00000028708	Nonpseudogene
Mus musculus	Essential	ENSMUSG00000001729	ENSMUSG00000029053	Nonpseudogene
Mus musculus	Essential	ENSMUSG00000001729	ENSMUSG00000032577	Nonpseudogene
Mus musculus	Essential	ENSMUSG00000001729	ENSMUSG00000035725	Nonpseudogene
Mus musculus	Essential	ENSMUSG00000001750	ENSMUSG00000019302	Nonpseudogene
Mus musculus	Essential	ENSMUSG00000001750	ENSMUSG00000038023	Nonpseudogene
Mus musculus	Essential	ENSMUSG00000001750	ENSMUSG00000038600	Nonpseudogene
Mus musculus	Essential	ENSMUSG00000001761	ENSMUSG00000007989	Nonpseudogene
Mus musculus	Essential	ENSMUSG00000001761	ENSMUSG00000041075	Nonpseudogene
Mus musculus	Essential	ENSMUSG00000001761	ENSMUSG00000044674	Nonpseudogene
Mus musculus	Essential	ENSMUSG00000001761	ENSMUSG00000045005	Nonpseudogene
Mus musculus	Essential	ENSMUSG00000001761	ENSMUSG00000049551	Nonpseudogene
Mus musculus	Essential	ENSMUSG00000001761	ENSMUSG00000050288	Nonpseudogene
Mus musculus	Essential	ENSMUSG00000001761	ENSMUSG00000081683	Nonpseudogene
Mus musculus	Essential	ENSMUSG00000001774	ENSMUSG00000031312	Nonpseudogene
Mus musculus	Essential	ENSMUSG00000001794	ENSMUSG00000078144	Nonpseudogene
Mus musculus	Essential	ENSMUSG00000001804	ENSMUSG00000024331	Nonpseudogene
Mus musculus	Essential	ENSMUSG00000001804	ENSMUSG00000044322	Nonpseudogene
Mus musculus	Essential	ENSMUSG00000001804	ENSMUSG00000044393	Nonpseudogene
Mus musculus	Essential	ENSMUSG00000001804	ENSMUSG00000056632	Nonpseudogene
Mus musculus	Essential	ENSMUSG00000001819	ENSMUSG00000001655	Nonpseudogene
Mus musculus	Essential	ENSMUSG00000001823	ENSMUSG00000001661	Nonpseudogene
Mus musculus	Essential	ENSMUSG00000001823	ENSMUSG00000050328	Nonpseudogene
Mus musculus	Essential	ENSMUSG00000001827	ENSMUSG00000031933	Nonpseudogene
Mus musculus	Essential	ENSMUSG00000001827	ENSMUSG00000032725	Nonpseudogene
Mus musculus	Essential	ENSMUSG00000001847	ENSMUSG00000001313	Nonpseudogene
Mus musculus	Essential	ENSMUSG00000001847	ENSMUSG00000002233	Nonpseudogene
Mus musculus	Essential	ENSMUSG00000001847	ENSMUSG00000003037	Nonpseudogene
Mus musculus	Essential	ENSMUSG00000001847	ENSMUSG00000004451	Nonpseudogene
Mus musculus	Essential	ENSMUSG00000001847	ENSMUSG00000004771	Nonpseudogene
Mus musculus	Essential	ENSMUSG00000001847	ENSMUSG00000006699	Nonpseudogene
Mus musculus	Essential	ENSMUSG00000001847	ENSMUSG00000007815	Nonpseudogene
Mus musculus	Essential	ENSMUSG00000001847	ENSMUSG00000008859	Nonpseudogene
Mus musculus	Essential	ENSMUSG00000001847	ENSMUSG00000017144	Nonpseudogene
Mus musculus	Essential	ENSMUSG00000001847	ENSMUSG00000018012	Nonpseudogene
Mus musculus	Essential	ENSMUSG00000001847	ENSMUSG00000020132	Nonpseudogene
Mus musculus	Essential	ENSMUSG00000001847	ENSMUSG00000020149	Nonpseudogene
Mus musculus	Essential	ENSMUSG00000001847	ENSMUSG00000020671	Nonpseudogene
Mus musculus	Essential	ENSMUSG00000001847	ENSMUSG00000020732	Nonpseudogene
Mus musculus	Essential	ENSMUSG00000001847	ENSMUSG00000021062	Nonpseudogene
Mus musculus	Essential	ENSMUSG00000001847	ENSMUSG00000022159	Nonpseudogene
Mus musculus	Essential	ENSMUSG00000001847	ENSMUSG00000024143	Nonpseudogene
Mus musculus	Essential	ENSMUSG00000001847	ENSMUSG00000024511	Nonpseudogene
Mus musculus	Essential	ENSMUSG00000001847	ENSMUSG00000025499	Nonpseudogene
Mus musculus	Essential	ENSMUSG00000001847	ENSMUSG00000026878	Nonpseudogene
Mus musculus	Essential	ENSMUSG00000001847	ENSMUSG00000027935	Nonpseudogene
Mus musculus	Essential	ENSMUSG00000001847	ENSMUSG00000028057	Nonpseudogene
Mus musculus	Essential	ENSMUSG00000001847	ENSMUSG00000029204	Nonpseudogene
Mus musculus	Essential	ENSMUSG00000001847	ENSMUSG00000029449	Nonpseudogene
Mus musculus	Essential	ENSMUSG00000001847	ENSMUSG00000031202	Nonpseudogene
Mus musculus	Essential	ENSMUSG00000001847	ENSMUSG00000032202	Nonpseudogene
Mus musculus	Essential	ENSMUSG00000001847	ENSMUSG00000032549	Nonpseudogene
Mus musculus	Essential	ENSMUSG00000001847	ENSMUSG00000033220	Nonpseudogene
Mus musculus	Essential	ENSMUSG00000001847	ENSMUSG00000034226	Nonpseudogene
Mus musculus	Essential	ENSMUSG00000001847	ENSMUSG00000036463	Nonpseudogene
Mus musculus	Essential	ENSMUSG00000001847	ENSMUSG00000036894	Nonpseudogene
Mus musculus	Essential	ENSMUSG00000001847	ENSMUSG00000036943	Nonpseudogene
Mus musculus	Essential	ENSMUSG00000001847	ENSMUSG00000039960	Nonpseudogene
Mus musculus	Essential	ENSMUSG00000001847	ENSMUSG00000041845	Nonpseudogene
Mus musculus	Essential	ENSMUSG00000001847	ENSMUSG00000043463	Nonpseudogene
Mus musculus	Essential	ENSMUSG00000001847	ENSMUSG00000046768	Nonpseudogene
Mus musculus	Essential	ENSMUSG00000001847	ENSMUSG00000047187	Nonpseudogene
Mus musculus	Essential	ENSMUSG00000001847	ENSMUSG00000050029	Nonpseudogene
Mus musculus	Essential	ENSMUSG00000001847	ENSMUSG00000051615	Nonpseudogene
Mus musculus	Essential	ENSMUSG00000001847	ENSMUSG00000052681	Nonpseudogene
Mus musculus	Essential	ENSMUSG00000001847	ENSMUSG00000054364	Nonpseudogene
Mus musculus	Essential	ENSMUSG00000001847	ENSMUSG00000054855	Nonpseudogene
Mus musculus	Essential	ENSMUSG00000001847	ENSMUSG00000055069	Nonpseudogene
Mus musculus	Essential	ENSMUSG00000001847	ENSMUSG00000055723	Nonpseudogene
Mus musculus	Essential	ENSMUSG00000001847	ENSMUSG00000057455	Nonpseudogene
Mus musculus	Essential	ENSMUSG00000001847	ENSMUSG00000068798	Nonpseudogene
Mus musculus	Essential	ENSMUSG00000001847	ENSMUSG00000073639	Nonpseudogene
Mus musculus	Essential	ENSMUSG00000001847	ENSMUSG00000073982	Nonpseudogene
Mus musculus	Essential	ENSMUSG00000001847	ENSMUSG00000077450	Nonpseudogene
Mus musculus	Essential	ENSMUSG00000001847	ENSMUSG00000079316	Nonpseudogene
Mus musculus	Essential	ENSMUSG00000001847	ENSMUSG00000079657	Nonpseudogene
Mus musculus	Essential	ENSMUSG00000001870	ENSMUSG00000002020	Nonpseudogene
Mus musculus	Essential	ENSMUSG00000001870	ENSMUSG00000024940	Nonpseudogene
Mus musculus	Essential	ENSMUSG00000001870	ENSMUSG00000040488	Nonpseudogene
Mus musculus	Essential	ENSMUSG00000001911	ENSMUSG00000008575	Nonpseudogene
Mus musculus	Essential	ENSMUSG00000001911	ENSMUSG00000028565	Nonpseudogene
Mus musculus	Essential	ENSMUSG00000001911	ENSMUSG00000055053	Nonpseudogene
Mus musculus	Essential	ENSMUSG00000001986	ENSMUSG00000001985	Nonpseudogene
Mus musculus	Essential	ENSMUSG00000001986	ENSMUSG00000003378	Nonpseudogene
Mus musculus	Essential	ENSMUSG00000001986	ENSMUSG00000020524	Nonpseudogene
Mus musculus	Essential	ENSMUSG00000001986	ENSMUSG00000020734	Nonpseudogene
Mus musculus	Essential	ENSMUSG00000001986	ENSMUSG00000022935	Nonpseudogene
Mus musculus	Essential	ENSMUSG00000001986	ENSMUSG00000025892	Nonpseudogene
Mus musculus	Essential	ENSMUSG00000001986	ENSMUSG00000026959	Nonpseudogene
Mus musculus	Essential	ENSMUSG00000001986	ENSMUSG00000032017	Nonpseudogene
Mus musculus	Essential	ENSMUSG00000001986	ENSMUSG00000033981	Nonpseudogene
Mus musculus	Essential	ENSMUSG00000001986	ENSMUSG00000041078	Nonpseudogene
Mus musculus	Essential	ENSMUSG00000001986	ENSMUSG00000056073	Nonpseudogene
Mus musculus	Essential	ENSMUSG00000001986	ENSMUSG00000071424	Nonpseudogene
Mus musculus	Essential	ENSMUSG00000002020	ENSMUSG00000001870	Nonpseudogene
Mus musculus	Essential	ENSMUSG00000002020	ENSMUSG00000040488	Nonpseudogene
Mus musculus	Essential	ENSMUSG00000002068	ENSMUSG00000028212	Nonpseudogene
Mus musculus	Essential	ENSMUSG00000002102	ENSMUSG00000021178	Nonpseudogene
Mus musculus	Essential	ENSMUSG00000002102	ENSMUSG00000030603	Nonpseudogene
Mus musculus	Essential	ENSMUSG00000002111	ENSMUSG00000008193	Nonpseudogene
Mus musculus	Essential	ENSMUSG00000002147	ENSMUSG00000004040	Nonpseudogene
Mus musculus	Essential	ENSMUSG00000002147	ENSMUSG00000004043	Nonpseudogene
Mus musculus	Essential	ENSMUSG00000002147	ENSMUSG00000020919	Nonpseudogene
Mus musculus	Essential	ENSMUSG00000002147	ENSMUSG00000026104	Nonpseudogene
Mus musculus	Essential	ENSMUSG00000002147	ENSMUSG00000062939	Nonpseudogene
Mus musculus	Essential	ENSMUSG00000002250	ENSMUSG00000000440	Nonpseudogene
Mus musculus	Essential	ENSMUSG00000002250	ENSMUSG00000001288	Nonpseudogene
Mus musculus	Essential	ENSMUSG00000002250	ENSMUSG00000002108	Nonpseudogene
Mus musculus	Essential	ENSMUSG00000002250	ENSMUSG00000002393	Nonpseudogene
Mus musculus	Essential	ENSMUSG00000002250	ENSMUSG00000005677	Nonpseudogene
Mus musculus	Essential	ENSMUSG00000002250	ENSMUSG00000015846	Nonpseudogene
Mus musculus	Essential	ENSMUSG00000002250	ENSMUSG00000017491	Nonpseudogene
Mus musculus	Essential	ENSMUSG00000002250	ENSMUSG00000019803	Nonpseudogene
Mus musculus	Essential	ENSMUSG00000002250	ENSMUSG00000021255	Nonpseudogene
Mus musculus	Essential	ENSMUSG00000002250	ENSMUSG00000021779	Nonpseudogene
Mus musculus	Essential	ENSMUSG00000002250	ENSMUSG00000022383	Nonpseudogene
Mus musculus	Essential	ENSMUSG00000002250	ENSMUSG00000022479	Nonpseudogene
Mus musculus	Essential	ENSMUSG00000002250	ENSMUSG00000022809	Nonpseudogene
Mus musculus	Essential	ENSMUSG00000002250	ENSMUSG00000023034	Nonpseudogene
Mus musculus	Essential	ENSMUSG00000002250	ENSMUSG00000026610	Nonpseudogene
Mus musculus	Essential	ENSMUSG00000002250	ENSMUSG00000030551	Nonpseudogene
Mus musculus	Essential	ENSMUSG00000002250	ENSMUSG00000032292	Nonpseudogene
Mus musculus	Essential	ENSMUSG00000002250	ENSMUSG00000037992	Nonpseudogene
Mus musculus	Essential	ENSMUSG00000002250	ENSMUSG00000047638	Nonpseudogene
Mus musculus	Essential	ENSMUSG00000002250	ENSMUSG00000048938	Nonpseudogene
Mus musculus	Essential	ENSMUSG00000002250	ENSMUSG00000058756	Nonpseudogene
Mus musculus	Essential	ENSMUSG00000002250	ENSMUSG00000069171	Nonpseudogene
Mus musculus	Essential	ENSMUSG00000002289	ENSMUSG00000026841	Nonpseudogene
Mus musculus	Essential	ENSMUSG00000002289	ENSMUSG00000028553	Nonpseudogene
Mus musculus	Essential	ENSMUSG00000002289	ENSMUSG00000033860	Nonpseudogene
Mus musculus	Essential	ENSMUSG00000002289	ENSMUSG00000039899	Nonpseudogene
Mus musculus	Essential	ENSMUSG00000002384	ENSMUSG00000002603	Nonpseudogene
Mus musculus	Essential	ENSMUSG00000002384	ENSMUSG00000008999	Nonpseudogene
Mus musculus	Essential	ENSMUSG00000002384	ENSMUSG00000021253	Nonpseudogene
Mus musculus	Essential	ENSMUSG00000002384	ENSMUSG00000021835	Nonpseudogene
Mus musculus	Essential	ENSMUSG00000002384	ENSMUSG00000026100	Nonpseudogene
Mus musculus	Essential	ENSMUSG00000002384	ENSMUSG00000027358	Nonpseudogene
Mus musculus	Essential	ENSMUSG00000002384	ENSMUSG00000030046	Nonpseudogene
Mus musculus	Essential	ENSMUSG00000002384	ENSMUSG00000032179	Nonpseudogene
Mus musculus	Essential	ENSMUSG00000002384	ENSMUSG00000032726	Nonpseudogene
Mus musculus	Essential	ENSMUSG00000002384	ENSMUSG00000037171	Nonpseudogene
Mus musculus	Essential	ENSMUSG00000002384	ENSMUSG00000038259	Nonpseudogene
Mus musculus	Essential	ENSMUSG00000002384	ENSMUSG00000039004	Nonpseudogene
Mus musculus	Essential	ENSMUSG00000002384	ENSMUSG00000039239	Nonpseudogene
Mus musculus	Essential	ENSMUSG00000002384	ENSMUSG00000072625	Nonpseudogene
Mus musculus	Essential	ENSMUSG00000002413	ENSMUSG00000000441	Nonpseudogene
Mus musculus	Essential	ENSMUSG00000002413	ENSMUSG00000001127	Nonpseudogene
Mus musculus	Essential	ENSMUSG00000002603	ENSMUSG00000002384	Nonpseudogene
Mus musculus	Essential	ENSMUSG00000002603	ENSMUSG00000008999	Nonpseudogene
Mus musculus	Essential	ENSMUSG00000002603	ENSMUSG00000021253	Nonpseudogene
Mus musculus	Essential	ENSMUSG00000002603	ENSMUSG00000021835	Nonpseudogene
Mus musculus	Essential	ENSMUSG00000002603	ENSMUSG00000025352	Nonpseudogene
Mus musculus	Essential	ENSMUSG00000002603	ENSMUSG00000026100	Nonpseudogene
Mus musculus	Essential	ENSMUSG00000002603	ENSMUSG00000027358	Nonpseudogene
Mus musculus	Essential	ENSMUSG00000002603	ENSMUSG00000032179	Nonpseudogene
Mus musculus	Essential	ENSMUSG00000002603	ENSMUSG00000037035	Nonpseudogene
Mus musculus	Essential	ENSMUSG00000002603	ENSMUSG00000039239	Nonpseudogene
Mus musculus	Essential	ENSMUSG00000002603	ENSMUSG00000041324	Nonpseudogene
Mus musculus	Essential	ENSMUSG00000002633	ENSMUSG00000006538	Nonpseudogene
Mus musculus	Essential	ENSMUSG00000002633	ENSMUSG00000023000	Nonpseudogene
Mus musculus	Essential	ENSMUSG00000002688	ENSMUSG00000024070	Nonpseudogene
Mus musculus	Essential	ENSMUSG00000002688	ENSMUSG00000041187	Nonpseudogene
Mus musculus	Essential	ENSMUSG00000002718	ENSMUSG00000040029	Nonpseudogene
Mus musculus	Essential	ENSMUSG00000002731	ENSMUSG00000023051	Nonpseudogene
Mus musculus	Essential	ENSMUSG00000002799	ENSMUSG00000027276	Nonpseudogene
Mus musculus	Essential	ENSMUSG00000002799	ENSMUSG00000036466	Nonpseudogene
Mus musculus	Essential	ENSMUSG00000002881	ENSMUSG00000025402	Nonpseudogene
Mus musculus	Essential	ENSMUSG00000002900	ENSMUSG00000026840	Nonpseudogene
Mus musculus	Essential	ENSMUSG00000002900	ENSMUSG00000052911	Nonpseudogene
Mus musculus	Essential	ENSMUSG00000002985	ENSMUSG00000032080	Nonpseudogene
Mus musculus	Essential	ENSMUSG00000003033	ENSMUSG00000003309	Nonpseudogene
Mus musculus	Essential	ENSMUSG00000003033	ENSMUSG00000019518	Nonpseudogene
Mus musculus	Essential	ENSMUSG00000003033	ENSMUSG00000021824	Nonpseudogene
Mus musculus	Essential	ENSMUSG00000003033	ENSMUSG00000022841	Nonpseudogene
Mus musculus	Essential	ENSMUSG00000003033	ENSMUSG00000031539	Nonpseudogene
Mus musculus	Essential	ENSMUSG00000003051	ENSMUSG00000012350	Nonpseudogene
Mus musculus	Essential	ENSMUSG00000003051	ENSMUSG00000030199	Nonpseudogene
Mus musculus	Essential	ENSMUSG00000003153	ENSMUSG00000005107	Nonpseudogene
Mus musculus	Essential	ENSMUSG00000003153	ENSMUSG00000018566	Nonpseudogene
Mus musculus	Essential	ENSMUSG00000003153	ENSMUSG00000026791	Nonpseudogene
Mus musculus	Essential	ENSMUSG00000003153	ENSMUSG00000027690	Nonpseudogene
Mus musculus	Essential	ENSMUSG00000003153	ENSMUSG00000028645	Nonpseudogene
Mus musculus	Essential	ENSMUSG00000003153	ENSMUSG00000028976	Nonpseudogene
Mus musculus	Essential	ENSMUSG00000003153	ENSMUSG00000036067	Nonpseudogene
Mus musculus	Essential	ENSMUSG00000003153	ENSMUSG00000062064	Nonpseudogene
Mus musculus	Essential	ENSMUSG00000003233	ENSMUSG00000020888	Nonpseudogene
Mus musculus	Essential	ENSMUSG00000003233	ENSMUSG00000029071	Nonpseudogene
Mus musculus	Essential	ENSMUSG00000003283	ENSMUSG00000000409	Nonpseudogene
Mus musculus	Essential	ENSMUSG00000003283	ENSMUSG00000004933	Nonpseudogene
Mus musculus	Essential	ENSMUSG00000003283	ENSMUSG00000014453	Nonpseudogene
Mus musculus	Essential	ENSMUSG00000003283	ENSMUSG00000014932	Nonpseudogene
Mus musculus	Essential	ENSMUSG00000003283	ENSMUSG00000019779	Nonpseudogene
Mus musculus	Essential	ENSMUSG00000003283	ENSMUSG00000019843	Nonpseudogene
Mus musculus	Essential	ENSMUSG00000003283	ENSMUSG00000020395	Nonpseudogene
Mus musculus	Essential	ENSMUSG00000003283	ENSMUSG00000026117	Nonpseudogene
Mus musculus	Essential	ENSMUSG00000003283	ENSMUSG00000027579	Nonpseudogene
Mus musculus	Essential	ENSMUSG00000003283	ENSMUSG00000027646	Nonpseudogene
Mus musculus	Essential	ENSMUSG00000003283	ENSMUSG00000028874	Nonpseudogene
Mus musculus	Essential	ENSMUSG00000003283	ENSMUSG00000029217	Nonpseudogene
Mus musculus	Essential	ENSMUSG00000003283	ENSMUSG00000031264	Nonpseudogene
Mus musculus	Essential	ENSMUSG00000003283	ENSMUSG00000031377	Nonpseudogene
Mus musculus	Essential	ENSMUSG00000003283	ENSMUSG00000032312	Nonpseudogene
Mus musculus	Essential	ENSMUSG00000003283	ENSMUSG00000038751	Nonpseudogene
Mus musculus	Essential	ENSMUSG00000003283	ENSMUSG00000042228	Nonpseudogene
Mus musculus	Essential	ENSMUSG00000003283	ENSMUSG00000054892	Nonpseudogene
Mus musculus	Essential	ENSMUSG00000003308	ENSMUSG00000001558	Nonpseudogene
Mus musculus	Essential	ENSMUSG00000003308	ENSMUSG00000005505	Nonpseudogene
Mus musculus	Essential	ENSMUSG00000003308	ENSMUSG00000014164	Nonpseudogene
Mus musculus	Essential	ENSMUSG00000003308	ENSMUSG00000020948	Nonpseudogene
Mus musculus	Essential	ENSMUSG00000003308	ENSMUSG00000022076	Nonpseudogene
Mus musculus	Essential	ENSMUSG00000003308	ENSMUSG00000022357	Nonpseudogene
Mus musculus	Essential	ENSMUSG00000003308	ENSMUSG00000022750	Nonpseudogene
Mus musculus	Essential	ENSMUSG00000003308	ENSMUSG00000023150	Nonpseudogene
Mus musculus	Essential	ENSMUSG00000003308	ENSMUSG00000025597	Nonpseudogene
Mus musculus	Essential	ENSMUSG00000003308	ENSMUSG00000025893	Nonpseudogene
Mus musculus	Essential	ENSMUSG00000003308	ENSMUSG00000026308	Nonpseudogene
Mus musculus	Essential	ENSMUSG00000003308	ENSMUSG00000026455	Nonpseudogene
Mus musculus	Essential	ENSMUSG00000003308	ENSMUSG00000026705	Nonpseudogene
Mus musculus	Essential	ENSMUSG00000003308	ENSMUSG00000028696	Nonpseudogene
Mus musculus	Essential	ENSMUSG00000003308	ENSMUSG00000028986	Nonpseudogene
Mus musculus	Essential	ENSMUSG00000003308	ENSMUSG00000029312	Nonpseudogene
Mus musculus	Essential	ENSMUSG00000003308	ENSMUSG00000030031	Nonpseudogene
Mus musculus	Essential	ENSMUSG00000003308	ENSMUSG00000031605	Nonpseudogene
Mus musculus	Essential	ENSMUSG00000003308	ENSMUSG00000031828	Nonpseudogene
Mus musculus	Essential	ENSMUSG00000003308	ENSMUSG00000033182	Nonpseudogene
Mus musculus	Essential	ENSMUSG00000003308	ENSMUSG00000035298	Nonpseudogene
Mus musculus	Essential	ENSMUSG00000003308	ENSMUSG00000036782	Nonpseudogene
Mus musculus	Essential	ENSMUSG00000003308	ENSMUSG00000040102	Nonpseudogene
Mus musculus	Essential	ENSMUSG00000003308	ENSMUSG00000040387	Nonpseudogene
Mus musculus	Essential	ENSMUSG00000003308	ENSMUSG00000041773	Nonpseudogene
Mus musculus	Essential	ENSMUSG00000003308	ENSMUSG00000042155	Nonpseudogene
Mus musculus	Essential	ENSMUSG00000003308	ENSMUSG00000042514	Nonpseudogene
Mus musculus	Essential	ENSMUSG00000003308	ENSMUSG00000043008	Nonpseudogene
Mus musculus	Essential	ENSMUSG00000003308	ENSMUSG00000043929	Nonpseudogene
Mus musculus	Essential	ENSMUSG00000003308	ENSMUSG00000044938	Nonpseudogene
Mus musculus	Essential	ENSMUSG00000003308	ENSMUSG00000047485	Nonpseudogene
Mus musculus	Essential	ENSMUSG00000003308	ENSMUSG00000048732	Nonpseudogene
Mus musculus	Essential	ENSMUSG00000003308	ENSMUSG00000052557	Nonpseudogene
Mus musculus	Essential	ENSMUSG00000003308	ENSMUSG00000054792	Nonpseudogene
Mus musculus	Essential	ENSMUSG00000003308	ENSMUSG00000054920	Nonpseudogene
Mus musculus	Essential	ENSMUSG00000003308	ENSMUSG00000055652	Nonpseudogene
Mus musculus	Essential	ENSMUSG00000003308	ENSMUSG00000055707	Nonpseudogene
Mus musculus	Essential	ENSMUSG00000003308	ENSMUSG00000059486	Nonpseudogene
Mus musculus	Essential	ENSMUSG00000003308	ENSMUSG00000062901	Nonpseudogene
Mus musculus	Essential	ENSMUSG00000003308	ENSMUSG00000070923	Nonpseudogene
Mus musculus	Essential	ENSMUSG00000003308	ENSMUSG00000070999	Nonpseudogene
Mus musculus	Essential	ENSMUSG00000003308	ENSMUSG00000073700	Nonpseudogene
Mus musculus	Essential	ENSMUSG00000003308	ENSMUSG00000074001	Nonpseudogene
Mus musculus	Essential	ENSMUSG00000003308	ENSMUSG00000075307	Nonpseudogene
Mus musculus	Essential	ENSMUSG00000003308	ENSMUSG00000078484	Nonpseudogene
Mus musculus	Essential	ENSMUSG00000003308	ENSMUSG00000090799	Nonpseudogene
Mus musculus	Essential	ENSMUSG00000003411	ENSMUSG00000000711	Nonpseudogene
Mus musculus	Essential	ENSMUSG00000003411	ENSMUSG00000002233	Nonpseudogene
Mus musculus	Essential	ENSMUSG00000003411	ENSMUSG00000003037	Nonpseudogene
Mus musculus	Essential	ENSMUSG00000003411	ENSMUSG00000004451	Nonpseudogene
Mus musculus	Essential	ENSMUSG00000003411	ENSMUSG00000004768	Nonpseudogene
Mus musculus	Essential	ENSMUSG00000003411	ENSMUSG00000004771	Nonpseudogene
Mus musculus	Essential	ENSMUSG00000003411	ENSMUSG00000007815	Nonpseudogene
Mus musculus	Essential	ENSMUSG00000003411	ENSMUSG00000008601	Nonpseudogene
Mus musculus	Essential	ENSMUSG00000003411	ENSMUSG00000008859	Nonpseudogene
Mus musculus	Essential	ENSMUSG00000003411	ENSMUSG00000010529	Nonpseudogene
Mus musculus	Essential	ENSMUSG00000003411	ENSMUSG00000016637	Nonpseudogene
Mus musculus	Essential	ENSMUSG00000003411	ENSMUSG00000017144	Nonpseudogene
Mus musculus	Essential	ENSMUSG00000003411	ENSMUSG00000017831	Nonpseudogene
Mus musculus	Essential	ENSMUSG00000003411	ENSMUSG00000018012	Nonpseudogene
Mus musculus	Essential	ENSMUSG00000003411	ENSMUSG00000019066	Nonpseudogene
Mus musculus	Essential	ENSMUSG00000003411	ENSMUSG00000019173	Nonpseudogene
Mus musculus	Essential	ENSMUSG00000003411	ENSMUSG00000019478	Nonpseudogene
Mus musculus	Essential	ENSMUSG00000003411	ENSMUSG00000019832	Nonpseudogene
Mus musculus	Essential	ENSMUSG00000003411	ENSMUSG00000020132	Nonpseudogene
Mus musculus	Essential	ENSMUSG00000003411	ENSMUSG00000020149	Nonpseudogene
Mus musculus	Essential	ENSMUSG00000003411	ENSMUSG00000020657	Nonpseudogene
Mus musculus	Essential	ENSMUSG00000003411	ENSMUSG00000020671	Nonpseudogene
Mus musculus	Essential	ENSMUSG00000003411	ENSMUSG00000020732	Nonpseudogene
Mus musculus	Essential	ENSMUSG00000003411	ENSMUSG00000021062	Nonpseudogene
Mus musculus	Essential	ENSMUSG00000003411	ENSMUSG00000021700	Nonpseudogene
Mus musculus	Essential	ENSMUSG00000003411	ENSMUSG00000022159	Nonpseudogene
Mus musculus	Essential	ENSMUSG00000003411	ENSMUSG00000023460	Nonpseudogene
Mus musculus	Essential	ENSMUSG00000003411	ENSMUSG00000023755	Nonpseudogene
Mus musculus	Essential	ENSMUSG00000003411	ENSMUSG00000024143	Nonpseudogene
Mus musculus	Essential	ENSMUSG00000003411	ENSMUSG00000024511	Nonpseudogene
Mus musculus	Essential	ENSMUSG00000003411	ENSMUSG00000024870	Nonpseudogene
Mus musculus	Essential	ENSMUSG00000003411	ENSMUSG00000025499	Nonpseudogene
Mus musculus	Essential	ENSMUSG00000003411	ENSMUSG00000026304	Nonpseudogene
Mus musculus	Essential	ENSMUSG00000003411	ENSMUSG00000026433	Nonpseudogene
Mus musculus	Essential	ENSMUSG00000003411	ENSMUSG00000026878	Nonpseudogene
Mus musculus	Essential	ENSMUSG00000003411	ENSMUSG00000027519	Nonpseudogene
Mus musculus	Essential	ENSMUSG00000003411	ENSMUSG00000027739	Nonpseudogene
Mus musculus	Essential	ENSMUSG00000003411	ENSMUSG00000027852	Nonpseudogene
Mus musculus	Essential	ENSMUSG00000003411	ENSMUSG00000027935	Nonpseudogene
Mus musculus	Essential	ENSMUSG00000003411	ENSMUSG00000028057	Nonpseudogene
Mus musculus	Essential	ENSMUSG00000003411	ENSMUSG00000028287	Nonpseudogene
Mus musculus	Essential	ENSMUSG00000003411	ENSMUSG00000028945	Nonpseudogene
Mus musculus	Essential	ENSMUSG00000003411	ENSMUSG00000029128	Nonpseudogene
Mus musculus	Essential	ENSMUSG00000003411	ENSMUSG00000029204	Nonpseudogene
Mus musculus	Essential	ENSMUSG00000003411	ENSMUSG00000029430	Nonpseudogene
Mus musculus	Essential	ENSMUSG00000003411	ENSMUSG00000029518	Nonpseudogene
Mus musculus	Essential	ENSMUSG00000003411	ENSMUSG00000029923	Nonpseudogene
Mus musculus	Essential	ENSMUSG00000003411	ENSMUSG00000030222	Nonpseudogene
Mus musculus	Essential	ENSMUSG00000003411	ENSMUSG00000030265	Nonpseudogene
Mus musculus	Essential	ENSMUSG00000003411	ENSMUSG00000030559	Nonpseudogene
Mus musculus	Essential	ENSMUSG00000003411	ENSMUSG00000030643	Nonpseudogene
Mus musculus	Essential	ENSMUSG00000003411	ENSMUSG00000030704	Nonpseudogene
Mus musculus	Essential	ENSMUSG00000003411	ENSMUSG00000031104	Nonpseudogene
Mus musculus	Essential	ENSMUSG00000003411	ENSMUSG00000031202	Nonpseudogene
Mus musculus	Essential	ENSMUSG00000003411	ENSMUSG00000031840	Nonpseudogene
Mus musculus	Essential	ENSMUSG00000003411	ENSMUSG00000032202	Nonpseudogene
Mus musculus	Essential	ENSMUSG00000003411	ENSMUSG00000032549	Nonpseudogene
Mus musculus	Essential	ENSMUSG00000003411	ENSMUSG00000033220	Nonpseudogene
Mus musculus	Essential	ENSMUSG00000003411	ENSMUSG00000036463	Nonpseudogene
Mus musculus	Essential	ENSMUSG00000003411	ENSMUSG00000036894	Nonpseudogene
Mus musculus	Essential	ENSMUSG00000003411	ENSMUSG00000036943	Nonpseudogene
Mus musculus	Essential	ENSMUSG00000003411	ENSMUSG00000039960	Nonpseudogene
Mus musculus	Essential	ENSMUSG00000003411	ENSMUSG00000041845	Nonpseudogene
Mus musculus	Essential	ENSMUSG00000003411	ENSMUSG00000043463	Nonpseudogene
Mus musculus	Essential	ENSMUSG00000003411	ENSMUSG00000046768	Nonpseudogene
Mus musculus	Essential	ENSMUSG00000003411	ENSMUSG00000047187	Nonpseudogene
Mus musculus	Essential	ENSMUSG00000003411	ENSMUSG00000047842	Nonpseudogene
Mus musculus	Essential	ENSMUSG00000003411	ENSMUSG00000050029	Nonpseudogene
Mus musculus	Essential	ENSMUSG00000003411	ENSMUSG00000051615	Nonpseudogene
Mus musculus	Essential	ENSMUSG00000003411	ENSMUSG00000052681	Nonpseudogene
Mus musculus	Essential	ENSMUSG00000003411	ENSMUSG00000052688	Nonpseudogene
Mus musculus	Essential	ENSMUSG00000003411	ENSMUSG00000053291	Nonpseudogene
Mus musculus	Essential	ENSMUSG00000003411	ENSMUSG00000054364	Nonpseudogene
Mus musculus	Essential	ENSMUSG00000003411	ENSMUSG00000054855	Nonpseudogene
Mus musculus	Essential	ENSMUSG00000003411	ENSMUSG00000055069	Nonpseudogene
Mus musculus	Essential	ENSMUSG00000003411	ENSMUSG00000055723	Nonpseudogene
Mus musculus	Essential	ENSMUSG00000003411	ENSMUSG00000056515	Nonpseudogene
Mus musculus	Essential	ENSMUSG00000003411	ENSMUSG00000057455	Nonpseudogene
Mus musculus	Essential	ENSMUSG00000003411	ENSMUSG00000068798	Nonpseudogene
Mus musculus	Essential	ENSMUSG00000003411	ENSMUSG00000073639	Nonpseudogene
Mus musculus	Essential	ENSMUSG00000003411	ENSMUSG00000073982	Nonpseudogene
Mus musculus	Essential	ENSMUSG00000003411	ENSMUSG00000077450	Nonpseudogene
Mus musculus	Essential	ENSMUSG00000003411	ENSMUSG00000079316	Nonpseudogene
Mus musculus	Essential	ENSMUSG00000003411	ENSMUSG00000079477	Nonpseudogene
Mus musculus	Essential	ENSMUSG00000003411	ENSMUSG00000083649	Nonpseudogene
Mus musculus	Essential	ENSMUSG00000003411	ENSMUSG00000089687	Nonpseudogene
Mus musculus	Essential	ENSMUSG00000003436	ENSMUSG00000014773	Nonpseudogene
Mus musculus	Essential	ENSMUSG00000003436	ENSMUSG00000027314	Nonpseudogene
Mus musculus	Essential	ENSMUSG00000003555	ENSMUSG00000003053	Nonpseudogene
Mus musculus	Essential	ENSMUSG00000003555	ENSMUSG00000005547	Nonpseudogene
Mus musculus	Essential	ENSMUSG00000003555	ENSMUSG00000015224	Nonpseudogene
Mus musculus	Essential	ENSMUSG00000003555	ENSMUSG00000021259	Nonpseudogene
Mus musculus	Essential	ENSMUSG00000003555	ENSMUSG00000022445	Nonpseudogene
Mus musculus	Essential	ENSMUSG00000003555	ENSMUSG00000024087	Nonpseudogene
Mus musculus	Essential	ENSMUSG00000003555	ENSMUSG00000024365	Nonpseudogene
Mus musculus	Essential	ENSMUSG00000003555	ENSMUSG00000025002	Nonpseudogene
Mus musculus	Essential	ENSMUSG00000003555	ENSMUSG00000025003	Nonpseudogene
Mus musculus	Essential	ENSMUSG00000003555	ENSMUSG00000025004	Nonpseudogene
Mus musculus	Essential	ENSMUSG00000003555	ENSMUSG00000025197	Nonpseudogene
Mus musculus	Essential	ENSMUSG00000003555	ENSMUSG00000025479	Nonpseudogene
Mus musculus	Essential	ENSMUSG00000003555	ENSMUSG00000026170	Nonpseudogene
Mus musculus	Essential	ENSMUSG00000003555	ENSMUSG00000027983	Nonpseudogene
Mus musculus	Essential	ENSMUSG00000003555	ENSMUSG00000028571	Nonpseudogene
Mus musculus	Essential	ENSMUSG00000003555	ENSMUSG00000028712	Nonpseudogene
Mus musculus	Essential	ENSMUSG00000003555	ENSMUSG00000028715	Nonpseudogene
Mus musculus	Essential	ENSMUSG00000003555	ENSMUSG00000029541	Nonpseudogene
Mus musculus	Essential	ENSMUSG00000003555	ENSMUSG00000029630	Nonpseudogene
Mus musculus	Essential	ENSMUSG00000003555	ENSMUSG00000029727	Nonpseudogene
Mus musculus	Essential	ENSMUSG00000003555	ENSMUSG00000029925	Nonpseudogene
Mus musculus	Essential	ENSMUSG00000003555	ENSMUSG00000030483	Nonpseudogene
Mus musculus	Essential	ENSMUSG00000003555	ENSMUSG00000030670	Nonpseudogene
Mus musculus	Essential	ENSMUSG00000003555	ENSMUSG00000032310	Nonpseudogene
Mus musculus	Essential	ENSMUSG00000003555	ENSMUSG00000032315	Nonpseudogene
Mus musculus	Essential	ENSMUSG00000003555	ENSMUSG00000032808	Nonpseudogene
Mus musculus	Essential	ENSMUSG00000003555	ENSMUSG00000038567	Nonpseudogene
Mus musculus	Essential	ENSMUSG00000003555	ENSMUSG00000038656	Nonpseudogene
Mus musculus	Essential	ENSMUSG00000003555	ENSMUSG00000040583	Nonpseudogene
Mus musculus	Essential	ENSMUSG00000003555	ENSMUSG00000040650	Nonpseudogene
Mus musculus	Essential	ENSMUSG00000003555	ENSMUSG00000040660	Nonpseudogene
Mus musculus	Essential	ENSMUSG00000003555	ENSMUSG00000040703	Nonpseudogene
Mus musculus	Essential	ENSMUSG00000003555	ENSMUSG00000042248	Nonpseudogene
Mus musculus	Essential	ENSMUSG00000003555	ENSMUSG00000049685	Nonpseudogene
Mus musculus	Essential	ENSMUSG00000003555	ENSMUSG00000052520	Nonpseudogene
Mus musculus	Essential	ENSMUSG00000003555	ENSMUSG00000052914	Nonpseudogene
Mus musculus	Essential	ENSMUSG00000003555	ENSMUSG00000052974	Nonpseudogene
Mus musculus	Essential	ENSMUSG00000003555	ENSMUSG00000054417	Nonpseudogene
Mus musculus	Essential	ENSMUSG00000003555	ENSMUSG00000054827	Nonpseudogene
Mus musculus	Essential	ENSMUSG00000003555	ENSMUSG00000056035	Nonpseudogene
Mus musculus	Essential	ENSMUSG00000003555	ENSMUSG00000060407	Nonpseudogene
Mus musculus	Essential	ENSMUSG00000003555	ENSMUSG00000060613	Nonpseudogene
Mus musculus	Essential	ENSMUSG00000003555	ENSMUSG00000061292	Nonpseudogene
Mus musculus	Essential	ENSMUSG00000003555	ENSMUSG00000061740	Nonpseudogene
Mus musculus	Essential	ENSMUSG00000003555	ENSMUSG00000062624	Nonpseudogene
Mus musculus	Essential	ENSMUSG00000003555	ENSMUSG00000063929	Nonpseudogene
Mus musculus	Essential	ENSMUSG00000003555	ENSMUSG00000066072	Nonpseudogene
Mus musculus	Essential	ENSMUSG00000003555	ENSMUSG00000066097	Nonpseudogene
Mus musculus	Essential	ENSMUSG00000003555	ENSMUSG00000066704	Nonpseudogene
Mus musculus	Essential	ENSMUSG00000003555	ENSMUSG00000067225	Nonpseudogene
Mus musculus	Essential	ENSMUSG00000003555	ENSMUSG00000067229	Nonpseudogene
Mus musculus	Essential	ENSMUSG00000003555	ENSMUSG00000067231	Nonpseudogene
Mus musculus	Essential	ENSMUSG00000003555	ENSMUSG00000068085	Nonpseudogene
Mus musculus	Essential	ENSMUSG00000003555	ENSMUSG00000068086	Nonpseudogene
Mus musculus	Essential	ENSMUSG00000003555	ENSMUSG00000074254	Nonpseudogene
Mus musculus	Essential	ENSMUSG00000003555	ENSMUSG00000074882	Nonpseudogene
Mus musculus	Essential	ENSMUSG00000003555	ENSMUSG00000075551	Nonpseudogene
Mus musculus	Essential	ENSMUSG00000003555	ENSMUSG00000075552	Nonpseudogene
Mus musculus	Essential	ENSMUSG00000003555	ENSMUSG00000078787	Nonpseudogene
Mus musculus	Essential	ENSMUSG00000003555	ENSMUSG00000079057	Nonpseudogene
Mus musculus	Essential	ENSMUSG00000003555	ENSMUSG00000091867	Nonpseudogene
Mus musculus	Essential	ENSMUSG00000003555	ENSMUSG00000092008	Nonpseudogene
Mus musculus	Essential	ENSMUSG00000003721	ENSMUSG00000045294	Nonpseudogene
Mus musculus	Essential	ENSMUSG00000003812	ENSMUSG00000028185	Nonpseudogene
Mus musculus	Essential	ENSMUSG00000003813	ENSMUSG00000028426	Nonpseudogene
Mus musculus	Essential	ENSMUSG00000003814	ENSMUSG00000019732	Nonpseudogene
Mus musculus	Essential	ENSMUSG00000003814	ENSMUSG00000020368	Nonpseudogene
Mus musculus	Essential	ENSMUSG00000003814	ENSMUSG00000028558	Nonpseudogene
Mus musculus	Essential	ENSMUSG00000003865	ENSMUSG00000030244	Nonpseudogene
Mus musculus	Essential	ENSMUSG00000003992	ENSMUSG00000061887	Nonpseudogene
Mus musculus	Essential	ENSMUSG00000003992	ENSMUSG00000070003	Nonpseudogene
Mus musculus	Essential	ENSMUSG00000004040	ENSMUSG00000002147	Nonpseudogene
Mus musculus	Essential	ENSMUSG00000004040	ENSMUSG00000004043	Nonpseudogene
Mus musculus	Essential	ENSMUSG00000004040	ENSMUSG00000020919	Nonpseudogene
Mus musculus	Essential	ENSMUSG00000004040	ENSMUSG00000026104	Nonpseudogene
Mus musculus	Essential	ENSMUSG00000004040	ENSMUSG00000040033	Nonpseudogene
Mus musculus	Essential	ENSMUSG00000004040	ENSMUSG00000062939	Nonpseudogene
Mus musculus	Essential	ENSMUSG00000004056	ENSMUSG00000001630	Nonpseudogene
Mus musculus	Essential	ENSMUSG00000004056	ENSMUSG00000001729	Nonpseudogene
Mus musculus	Essential	ENSMUSG00000004056	ENSMUSG00000017868	Nonpseudogene
Mus musculus	Essential	ENSMUSG00000004056	ENSMUSG00000019699	Nonpseudogene
Mus musculus	Essential	ENSMUSG00000004056	ENSMUSG00000020516	Nonpseudogene
Mus musculus	Essential	ENSMUSG00000004056	ENSMUSG00000020897	Nonpseudogene
Mus musculus	Essential	ENSMUSG00000004056	ENSMUSG00000024006	Nonpseudogene
Mus musculus	Essential	ENSMUSG00000004056	ENSMUSG00000024830	Nonpseudogene
Mus musculus	Essential	ENSMUSG00000004056	ENSMUSG00000025915	Nonpseudogene
Mus musculus	Essential	ENSMUSG00000004056	ENSMUSG00000028708	Nonpseudogene
Mus musculus	Essential	ENSMUSG00000004056	ENSMUSG00000035725	Nonpseudogene
Mus musculus	Essential	ENSMUSG00000004069	ENSMUSG00000005483	Nonpseudogene
Mus musculus	Essential	ENSMUSG00000004069	ENSMUSG00000028410	Nonpseudogene
Mus musculus	Essential	ENSMUSG00000004069	ENSMUSG00000031701	Nonpseudogene
Mus musculus	Essential	ENSMUSG00000004069	ENSMUSG00000036052	Nonpseudogene
Mus musculus	Essential	ENSMUSG00000004207	ENSMUSG00000043430	Nonpseudogene
Mus musculus	Essential	ENSMUSG00000004207	ENSMUSG00000056370	Nonpseudogene
Mus musculus	Essential	ENSMUSG00000004221	ENSMUSG00000026672	Nonpseudogene
Mus musculus	Essential	ENSMUSG00000004231	ENSMUSG00000014030	Nonpseudogene
Mus musculus	Essential	ENSMUSG00000004231	ENSMUSG00000026976	Nonpseudogene
Mus musculus	Essential	ENSMUSG00000004231	ENSMUSG00000028736	Nonpseudogene
Mus musculus	Essential	ENSMUSG00000004264	ENSMUSG00000038845	Nonpseudogene
Mus musculus	Essential	ENSMUSG00000004266	ENSMUSG00000043733	Nonpseudogene
Mus musculus	Essential	ENSMUSG00000004319	ENSMUSG00000000605	Nonpseudogene
Mus musculus	Essential	ENSMUSG00000004319	ENSMUSG00000004317	Nonpseudogene
Mus musculus	Essential	ENSMUSG00000004319	ENSMUSG00000029016	Nonpseudogene
Mus musculus	Essential	ENSMUSG00000004319	ENSMUSG00000036636	Nonpseudogene
Mus musculus	Essential	ENSMUSG00000004364	ENSMUSG00000024231	Nonpseudogene
Mus musculus	Essential	ENSMUSG00000004364	ENSMUSG00000029686	Nonpseudogene
Mus musculus	Essential	ENSMUSG00000004364	ENSMUSG00000031095	Nonpseudogene
Mus musculus	Essential	ENSMUSG00000004364	ENSMUSG00000031446	Nonpseudogene
Mus musculus	Essential	ENSMUSG00000004364	ENSMUSG00000032030	Nonpseudogene
Mus musculus	Essential	ENSMUSG00000004383	ENSMUSG00000040434	Nonpseudogene
Mus musculus	Essential	ENSMUSG00000004565	ENSMUSG00000036833	Nonpseudogene
Mus musculus	Essential	ENSMUSG00000004637	ENSMUSG00000008435	Nonpseudogene
Mus musculus	Essential	ENSMUSG00000004637	ENSMUSG00000020621	Nonpseudogene
Mus musculus	Essential	ENSMUSG00000004637	ENSMUSG00000020834	Nonpseudogene
Mus musculus	Essential	ENSMUSG00000004637	ENSMUSG00000021123	Nonpseudogene
Mus musculus	Essential	ENSMUSG00000004637	ENSMUSG00000063897	Nonpseudogene
Mus musculus	Essential	ENSMUSG00000004637	ENSMUSG00000066441	Nonpseudogene
Mus musculus	Essential	ENSMUSG00000004651	ENSMUSG00000005994	Nonpseudogene
Mus musculus	Essential	ENSMUSG00000004651	ENSMUSG00000022129	Nonpseudogene
Mus musculus	Essential	ENSMUSG00000004655	ENSMUSG00000023013	Nonpseudogene
Mus musculus	Essential	ENSMUSG00000004655	ENSMUSG00000024411	Nonpseudogene
Mus musculus	Essential	ENSMUSG00000004655	ENSMUSG00000025389	Nonpseudogene
Mus musculus	Essential	ENSMUSG00000004655	ENSMUSG00000028435	Nonpseudogene
Mus musculus	Essential	ENSMUSG00000004655	ENSMUSG00000030762	Nonpseudogene
Mus musculus	Essential	ENSMUSG00000004655	ENSMUSG00000043144	Nonpseudogene
Mus musculus	Essential	ENSMUSG00000004655	ENSMUSG00000044217	Nonpseudogene
Mus musculus	Essential	ENSMUSG00000004768	ENSMUSG00000000711	Nonpseudogene
Mus musculus	Essential	ENSMUSG00000004768	ENSMUSG00000002233	Nonpseudogene
Mus musculus	Essential	ENSMUSG00000004768	ENSMUSG00000003037	Nonpseudogene
Mus musculus	Essential	ENSMUSG00000004768	ENSMUSG00000003411	Nonpseudogene
Mus musculus	Essential	ENSMUSG00000004768	ENSMUSG00000004771	Nonpseudogene
Mus musculus	Essential	ENSMUSG00000004768	ENSMUSG00000007815	Nonpseudogene
Mus musculus	Essential	ENSMUSG00000004768	ENSMUSG00000008601	Nonpseudogene
Mus musculus	Essential	ENSMUSG00000004768	ENSMUSG00000016637	Nonpseudogene
Mus musculus	Essential	ENSMUSG00000004768	ENSMUSG00000017831	Nonpseudogene
Mus musculus	Essential	ENSMUSG00000004768	ENSMUSG00000019066	Nonpseudogene
Mus musculus	Essential	ENSMUSG00000004768	ENSMUSG00000019173	Nonpseudogene
Mus musculus	Essential	ENSMUSG00000004768	ENSMUSG00000019478	Nonpseudogene
Mus musculus	Essential	ENSMUSG00000004768	ENSMUSG00000019832	Nonpseudogene
Mus musculus	Essential	ENSMUSG00000004768	ENSMUSG00000020149	Nonpseudogene
Mus musculus	Essential	ENSMUSG00000004768	ENSMUSG00000020175	Nonpseudogene
Mus musculus	Essential	ENSMUSG00000004768	ENSMUSG00000020671	Nonpseudogene
Mus musculus	Essential	ENSMUSG00000004768	ENSMUSG00000020732	Nonpseudogene
Mus musculus	Essential	ENSMUSG00000004768	ENSMUSG00000021062	Nonpseudogene
Mus musculus	Essential	ENSMUSG00000004768	ENSMUSG00000021700	Nonpseudogene
Mus musculus	Essential	ENSMUSG00000004768	ENSMUSG00000022159	Nonpseudogene
Mus musculus	Essential	ENSMUSG00000004768	ENSMUSG00000024511	Nonpseudogene
Mus musculus	Essential	ENSMUSG00000004768	ENSMUSG00000024870	Nonpseudogene
Mus musculus	Essential	ENSMUSG00000004768	ENSMUSG00000026304	Nonpseudogene
Mus musculus	Essential	ENSMUSG00000004768	ENSMUSG00000026433	Nonpseudogene
Mus musculus	Essential	ENSMUSG00000004768	ENSMUSG00000026878	Nonpseudogene
Mus musculus	Essential	ENSMUSG00000004768	ENSMUSG00000027739	Nonpseudogene
Mus musculus	Essential	ENSMUSG00000004768	ENSMUSG00000027935	Nonpseudogene
Mus musculus	Essential	ENSMUSG00000004768	ENSMUSG00000028057	Nonpseudogene
Mus musculus	Essential	ENSMUSG00000004768	ENSMUSG00000028287	Nonpseudogene
Mus musculus	Essential	ENSMUSG00000004768	ENSMUSG00000029204	Nonpseudogene
Mus musculus	Essential	ENSMUSG00000004768	ENSMUSG00000029430	Nonpseudogene
Mus musculus	Essential	ENSMUSG00000004768	ENSMUSG00000029518	Nonpseudogene
Mus musculus	Essential	ENSMUSG00000004768	ENSMUSG00000029641	Nonpseudogene
Mus musculus	Essential	ENSMUSG00000004768	ENSMUSG00000029923	Nonpseudogene
Mus musculus	Essential	ENSMUSG00000004768	ENSMUSG00000030222	Nonpseudogene
Mus musculus	Essential	ENSMUSG00000004768	ENSMUSG00000030559	Nonpseudogene
Mus musculus	Essential	ENSMUSG00000004768	ENSMUSG00000030643	Nonpseudogene
Mus musculus	Essential	ENSMUSG00000004768	ENSMUSG00000030704	Nonpseudogene
Mus musculus	Essential	ENSMUSG00000004768	ENSMUSG00000031104	Nonpseudogene
Mus musculus	Essential	ENSMUSG00000004768	ENSMUSG00000031840	Nonpseudogene
Mus musculus	Essential	ENSMUSG00000004768	ENSMUSG00000032202	Nonpseudogene
Mus musculus	Essential	ENSMUSG00000004768	ENSMUSG00000032470	Nonpseudogene
Mus musculus	Essential	ENSMUSG00000004768	ENSMUSG00000032549	Nonpseudogene
Mus musculus	Essential	ENSMUSG00000004768	ENSMUSG00000034226	Nonpseudogene
Mus musculus	Essential	ENSMUSG00000004768	ENSMUSG00000034472	Nonpseudogene
Mus musculus	Essential	ENSMUSG00000004768	ENSMUSG00000034789	Nonpseudogene
Mus musculus	Essential	ENSMUSG00000004768	ENSMUSG00000036463	Nonpseudogene
Mus musculus	Essential	ENSMUSG00000004768	ENSMUSG00000036943	Nonpseudogene
Mus musculus	Essential	ENSMUSG00000004768	ENSMUSG00000038387	Nonpseudogene
Mus musculus	Essential	ENSMUSG00000004768	ENSMUSG00000043463	Nonpseudogene
Mus musculus	Essential	ENSMUSG00000004768	ENSMUSG00000047187	Nonpseudogene
Mus musculus	Essential	ENSMUSG00000004768	ENSMUSG00000047842	Nonpseudogene
Mus musculus	Essential	ENSMUSG00000004768	ENSMUSG00000049907	Nonpseudogene
Mus musculus	Essential	ENSMUSG00000004768	ENSMUSG00000051615	Nonpseudogene
Mus musculus	Essential	ENSMUSG00000004768	ENSMUSG00000052688	Nonpseudogene
Mus musculus	Essential	ENSMUSG00000004768	ENSMUSG00000053291	Nonpseudogene
Mus musculus	Essential	ENSMUSG00000004768	ENSMUSG00000054364	Nonpseudogene
Mus musculus	Essential	ENSMUSG00000004768	ENSMUSG00000055069	Nonpseudogene
Mus musculus	Essential	ENSMUSG00000004768	ENSMUSG00000055723	Nonpseudogene
Mus musculus	Essential	ENSMUSG00000004768	ENSMUSG00000056515	Nonpseudogene
Mus musculus	Essential	ENSMUSG00000004768	ENSMUSG00000057455	Nonpseudogene
Mus musculus	Essential	ENSMUSG00000004768	ENSMUSG00000073639	Nonpseudogene
Mus musculus	Essential	ENSMUSG00000004768	ENSMUSG00000073982	Nonpseudogene
Mus musculus	Essential	ENSMUSG00000004768	ENSMUSG00000077450	Nonpseudogene
Mus musculus	Essential	ENSMUSG00000004768	ENSMUSG00000079316	Nonpseudogene
Mus musculus	Essential	ENSMUSG00000004768	ENSMUSG00000079477	Nonpseudogene
Mus musculus	Essential	ENSMUSG00000004768	ENSMUSG00000079657	Nonpseudogene
Mus musculus	Essential	ENSMUSG00000004768	ENSMUSG00000083649	Nonpseudogene
Mus musculus	Essential	ENSMUSG00000004768	ENSMUSG00000089687	Nonpseudogene
Mus musculus	Essential	ENSMUSG00000004846	ENSMUSG00000019055	Nonpseudogene
Mus musculus	Essential	ENSMUSG00000004846	ENSMUSG00000032374	Nonpseudogene
Mus musculus	Essential	ENSMUSG00000004872	ENSMUSG00000028736	Nonpseudogene
Mus musculus	Essential	ENSMUSG00000004880	ENSMUSG00000024799	Nonpseudogene
Mus musculus	Essential	ENSMUSG00000004880	ENSMUSG00000058454	Nonpseudogene
Mus musculus	Essential	ENSMUSG00000004934	ENSMUSG00000025423	Nonpseudogene
Mus musculus	Essential	ENSMUSG00000004934	ENSMUSG00000028101	Nonpseudogene
Mus musculus	Essential	ENSMUSG00000004936	ENSMUSG00000002948	Nonpseudogene
Mus musculus	Essential	ENSMUSG00000004936	ENSMUSG00000018932	Nonpseudogene
Mus musculus	Essential	ENSMUSG00000004936	ENSMUSG00000019942	Nonpseudogene
Mus musculus	Essential	ENSMUSG00000004936	ENSMUSG00000020623	Nonpseudogene
Mus musculus	Essential	ENSMUSG00000004936	ENSMUSG00000020897	Nonpseudogene
Mus musculus	Essential	ENSMUSG00000004936	ENSMUSG00000020990	Nonpseudogene
Mus musculus	Essential	ENSMUSG00000004936	ENSMUSG00000022033	Nonpseudogene
Mus musculus	Essential	ENSMUSG00000004936	ENSMUSG00000022781	Nonpseudogene
Mus musculus	Essential	ENSMUSG00000004936	ENSMUSG00000026277	Nonpseudogene
Mus musculus	Essential	ENSMUSG00000004936	ENSMUSG00000026393	Nonpseudogene
Mus musculus	Essential	ENSMUSG00000004936	ENSMUSG00000026749	Nonpseudogene
Mus musculus	Essential	ENSMUSG00000004936	ENSMUSG00000030774	Nonpseudogene
Mus musculus	Essential	ENSMUSG00000004936	ENSMUSG00000031112	Nonpseudogene
Mus musculus	Essential	ENSMUSG00000004936	ENSMUSG00000033352	Nonpseudogene
Mus musculus	Essential	ENSMUSG00000004936	ENSMUSG00000033966	Nonpseudogene
Mus musculus	Essential	ENSMUSG00000004936	ENSMUSG00000034974	Nonpseudogene
Mus musculus	Essential	ENSMUSG00000004936	ENSMUSG00000035027	Nonpseudogene
Mus musculus	Essential	ENSMUSG00000004936	ENSMUSG00000058444	Nonpseudogene
Mus musculus	Essential	ENSMUSG00000004936	ENSMUSG00000063410	Nonpseudogene
Mus musculus	Essential	ENSMUSG00000004936	ENSMUSG00000069631	Nonpseudogene
Mus musculus	Essential	ENSMUSG00000004936	ENSMUSG00000070837	Nonpseudogene
Mus musculus	Essential	ENSMUSG00000004961	ENSMUSG00000020848	Nonpseudogene
Mus musculus	Essential	ENSMUSG00000004961	ENSMUSG00000024871	Nonpseudogene
Mus musculus	Essential	ENSMUSG00000004961	ENSMUSG00000031098	Nonpseudogene
Mus musculus	Essential	ENSMUSG00000004961	ENSMUSG00000035864	Nonpseudogene
Mus musculus	Essential	ENSMUSG00000004961	ENSMUSG00000041479	Nonpseudogene
Mus musculus	Essential	ENSMUSG00000004961	ENSMUSG00000052301	Nonpseudogene
Mus musculus	Essential	ENSMUSG00000004961	ENSMUSG00000068923	Nonpseudogene
Mus musculus	Essential	ENSMUSG00000005034	ENSMUSG00000000411	Nonpseudogene
Mus musculus	Essential	ENSMUSG00000005034	ENSMUSG00000001630	Nonpseudogene
Mus musculus	Essential	ENSMUSG00000005034	ENSMUSG00000005469	Nonpseudogene
Mus musculus	Essential	ENSMUSG00000005034	ENSMUSG00000007591	Nonpseudogene
Mus musculus	Essential	ENSMUSG00000005034	ENSMUSG00000016528	Nonpseudogene
Mus musculus	Essential	ENSMUSG00000005034	ENSMUSG00000017868	Nonpseudogene
Mus musculus	Essential	ENSMUSG00000005034	ENSMUSG00000024006	Nonpseudogene
Mus musculus	Essential	ENSMUSG00000005034	ENSMUSG00000026094	Nonpseudogene
Mus musculus	Essential	ENSMUSG00000005034	ENSMUSG00000026749	Nonpseudogene
Mus musculus	Essential	ENSMUSG00000005034	ENSMUSG00000027496	Nonpseudogene
Mus musculus	Essential	ENSMUSG00000005034	ENSMUSG00000028708	Nonpseudogene
Mus musculus	Essential	ENSMUSG00000005034	ENSMUSG00000029123	Nonpseudogene
Mus musculus	Essential	ENSMUSG00000005034	ENSMUSG00000032380	Nonpseudogene
Mus musculus	Essential	ENSMUSG00000005034	ENSMUSG00000032577	Nonpseudogene
Mus musculus	Essential	ENSMUSG00000005034	ENSMUSG00000035725	Nonpseudogene
Mus musculus	Essential	ENSMUSG00000005034	ENSMUSG00000039145	Nonpseudogene
Mus musculus	Essential	ENSMUSG00000005034	ENSMUSG00000039954	Nonpseudogene
Mus musculus	Essential	ENSMUSG00000005034	ENSMUSG00000045521	Nonpseudogene
Mus musculus	Essential	ENSMUSG00000005089	ENSMUSG00000001918	Nonpseudogene
Mus musculus	Essential	ENSMUSG00000005089	ENSMUSG00000005357	Nonpseudogene
Mus musculus	Essential	ENSMUSG00000005089	ENSMUSG00000005360	Nonpseudogene
Mus musculus	Essential	ENSMUSG00000005089	ENSMUSG00000008932	Nonpseudogene
Mus musculus	Essential	ENSMUSG00000005089	ENSMUSG00000020142	Nonpseudogene
Mus musculus	Essential	ENSMUSG00000005089	ENSMUSG00000024935	Nonpseudogene
Mus musculus	Essential	ENSMUSG00000005103	ENSMUSG00000020692	Nonpseudogene
Mus musculus	Essential	ENSMUSG00000005107	ENSMUSG00000003153	Nonpseudogene
Mus musculus	Essential	ENSMUSG00000005107	ENSMUSG00000018566	Nonpseudogene
Mus musculus	Essential	ENSMUSG00000005107	ENSMUSG00000026791	Nonpseudogene
Mus musculus	Essential	ENSMUSG00000005107	ENSMUSG00000027690	Nonpseudogene
Mus musculus	Essential	ENSMUSG00000005107	ENSMUSG00000028645	Nonpseudogene
Mus musculus	Essential	ENSMUSG00000005107	ENSMUSG00000028976	Nonpseudogene
Mus musculus	Essential	ENSMUSG00000005107	ENSMUSG00000036067	Nonpseudogene
Mus musculus	Essential	ENSMUSG00000005107	ENSMUSG00000062064	Nonpseudogene
Mus musculus	Essential	ENSMUSG00000005150	ENSMUSG00000020257	Nonpseudogene
Mus musculus	Essential	ENSMUSG00000005150	ENSMUSG00000020372	Nonpseudogene
Mus musculus	Essential	ENSMUSG00000005150	ENSMUSG00000020745	Nonpseudogene
Mus musculus	Essential	ENSMUSG00000005150	ENSMUSG00000026917	Nonpseudogene
Mus musculus	Essential	ENSMUSG00000005150	ENSMUSG00000030224	Nonpseudogene
Mus musculus	Essential	ENSMUSG00000005150	ENSMUSG00000034379	Nonpseudogene
Mus musculus	Essential	ENSMUSG00000005150	ENSMUSG00000035295	Nonpseudogene
Mus musculus	Essential	ENSMUSG00000005150	ENSMUSG00000053161	Nonpseudogene
Mus musculus	Essential	ENSMUSG00000005150	ENSMUSG00000055235	Nonpseudogene
Mus musculus	Essential	ENSMUSG00000005150	ENSMUSG00000074088	Nonpseudogene
Mus musculus	Essential	ENSMUSG00000005251	ENSMUSG00000032257	Nonpseudogene
Mus musculus	Essential	ENSMUSG00000005413	ENSMUSG00000004070	Nonpseudogene
Mus musculus	Essential	ENSMUSG00000005469	ENSMUSG00000000411	Nonpseudogene
Mus musculus	Essential	ENSMUSG00000005469	ENSMUSG00000001630	Nonpseudogene
Mus musculus	Essential	ENSMUSG00000005469	ENSMUSG00000002012	Nonpseudogene
Mus musculus	Essential	ENSMUSG00000005469	ENSMUSG00000004864	Nonpseudogene
Mus musculus	Essential	ENSMUSG00000005469	ENSMUSG00000005034	Nonpseudogene
Mus musculus	Essential	ENSMUSG00000005469	ENSMUSG00000007591	Nonpseudogene
Mus musculus	Essential	ENSMUSG00000005469	ENSMUSG00000016528	Nonpseudogene
Mus musculus	Essential	ENSMUSG00000005469	ENSMUSG00000017868	Nonpseudogene
Mus musculus	Essential	ENSMUSG00000005469	ENSMUSG00000020897	Nonpseudogene
Mus musculus	Essential	ENSMUSG00000005469	ENSMUSG00000024006	Nonpseudogene
Mus musculus	Essential	ENSMUSG00000005469	ENSMUSG00000025537	Nonpseudogene
Mus musculus	Essential	ENSMUSG00000005469	ENSMUSG00000026094	Nonpseudogene
Mus musculus	Essential	ENSMUSG00000005469	ENSMUSG00000026393	Nonpseudogene
Mus musculus	Essential	ENSMUSG00000005469	ENSMUSG00000026749	Nonpseudogene
Mus musculus	Essential	ENSMUSG00000005469	ENSMUSG00000027496	Nonpseudogene
Mus musculus	Essential	ENSMUSG00000005469	ENSMUSG00000028708	Nonpseudogene
Mus musculus	Essential	ENSMUSG00000005469	ENSMUSG00000029123	Nonpseudogene
Mus musculus	Essential	ENSMUSG00000005469	ENSMUSG00000030272	Nonpseudogene
Mus musculus	Essential	ENSMUSG00000005469	ENSMUSG00000030815	Nonpseudogene
Mus musculus	Essential	ENSMUSG00000005469	ENSMUSG00000031155	Nonpseudogene
Mus musculus	Essential	ENSMUSG00000005469	ENSMUSG00000032380	Nonpseudogene
Mus musculus	Essential	ENSMUSG00000005469	ENSMUSG00000032577	Nonpseudogene
Mus musculus	Essential	ENSMUSG00000005469	ENSMUSG00000035725	Nonpseudogene
Mus musculus	Essential	ENSMUSG00000005469	ENSMUSG00000039145	Nonpseudogene
Mus musculus	Essential	ENSMUSG00000005469	ENSMUSG00000039954	Nonpseudogene
Mus musculus	Essential	ENSMUSG00000005469	ENSMUSG00000041566	Nonpseudogene
Mus musculus	Essential	ENSMUSG00000005469	ENSMUSG00000045521	Nonpseudogene
Mus musculus	Essential	ENSMUSG00000005469	ENSMUSG00000047654	Nonpseudogene
Mus musculus	Essential	ENSMUSG00000005469	ENSMUSG00000053137	Nonpseudogene
Mus musculus	Essential	ENSMUSG00000005469	ENSMUSG00000053436	Nonpseudogene
Mus musculus	Essential	ENSMUSG00000005469	ENSMUSG00000060794	Nonpseudogene
Mus musculus	Essential	ENSMUSG00000005469	ENSMUSG00000070837	Nonpseudogene
Mus musculus	Essential	ENSMUSG00000005514	ENSMUSG00000006471	Nonpseudogene
Mus musculus	Essential	ENSMUSG00000005514	ENSMUSG00000034617	Nonpseudogene
Mus musculus	Essential	ENSMUSG00000005533	ENSMUSG00000005534	Nonpseudogene
Mus musculus	Essential	ENSMUSG00000005533	ENSMUSG00000005640	Nonpseudogene
Mus musculus	Essential	ENSMUSG00000005583	ENSMUSG00000001419	Nonpseudogene
Mus musculus	Essential	ENSMUSG00000005583	ENSMUSG00000030557	Nonpseudogene
Mus musculus	Essential	ENSMUSG00000005640	ENSMUSG00000005533	Nonpseudogene
Mus musculus	Essential	ENSMUSG00000005640	ENSMUSG00000005534	Nonpseudogene
Mus musculus	Essential	ENSMUSG00000005667	ENSMUSG00000029376	Nonpseudogene
Mus musculus	Essential	ENSMUSG00000005672	ENSMUSG00000024620	Nonpseudogene
Mus musculus	Essential	ENSMUSG00000005672	ENSMUSG00000024621	Nonpseudogene
Mus musculus	Essential	ENSMUSG00000005672	ENSMUSG00000029231	Nonpseudogene
Mus musculus	Essential	ENSMUSG00000005672	ENSMUSG00000042817	Nonpseudogene
Mus musculus	Essential	ENSMUSG00000005672	ENSMUSG00000059146	Nonpseudogene
Mus musculus	Essential	ENSMUSG00000005698	ENSMUSG00000020335	Nonpseudogene
Mus musculus	Essential	ENSMUSG00000005698	ENSMUSG00000065999	Nonpseudogene
Mus musculus	Essential	ENSMUSG00000005698	ENSMUSG00000067916	Nonpseudogene
Mus musculus	Essential	ENSMUSG00000005698	ENSMUSG00000070495	Nonpseudogene
Mus musculus	Essential	ENSMUSG00000005698	ENSMUSG00000070605	Nonpseudogene
Mus musculus	Essential	ENSMUSG00000005698	ENSMUSG00000078495	Nonpseudogene
Mus musculus	Essential	ENSMUSG00000005802	ENSMUSG00000022315	Nonpseudogene
Mus musculus	Essential	ENSMUSG00000005802	ENSMUSG00000026614	Nonpseudogene
Mus musculus	Essential	ENSMUSG00000005802	ENSMUSG00000028836	Nonpseudogene
Mus musculus	Essential	ENSMUSG00000005802	ENSMUSG00000029151	Nonpseudogene
Mus musculus	Essential	ENSMUSG00000005802	ENSMUSG00000054414	Nonpseudogene
Mus musculus	Essential	ENSMUSG00000005836	ENSMUSG00000015627	Nonpseudogene
Mus musculus	Essential	ENSMUSG00000005864	ENSMUSG00000026114	Nonpseudogene
Mus musculus	Essential	ENSMUSG00000005864	ENSMUSG00000028051	Nonpseudogene
Mus musculus	Essential	ENSMUSG00000005864	ENSMUSG00000030897	Nonpseudogene
Mus musculus	Essential	ENSMUSG00000005864	ENSMUSG00000035580	Nonpseudogene
Mus musculus	Essential	ENSMUSG00000005864	ENSMUSG00000056494	Nonpseudogene
Mus musculus	Essential	ENSMUSG00000005864	ENSMUSG00000067220	Nonpseudogene
Mus musculus	Essential	ENSMUSG00000005917	ENSMUSG00000021848	Nonpseudogene
Mus musculus	Essential	ENSMUSG00000005917	ENSMUSG00000041578	Nonpseudogene
Mus musculus	Essential	ENSMUSG00000005994	ENSMUSG00000004651	Nonpseudogene
Mus musculus	Essential	ENSMUSG00000005994	ENSMUSG00000022129	Nonpseudogene
Mus musculus	Essential	ENSMUSG00000006024	ENSMUSG00000027438	Nonpseudogene
Mus musculus	Essential	ENSMUSG00000006134	ENSMUSG00000017776	Nonpseudogene
Mus musculus	Essential	ENSMUSG00000006386	ENSMUSG00000033191	Nonpseudogene
Mus musculus	Essential	ENSMUSG00000006398	ENSMUSG00000020235	Nonpseudogene
Mus musculus	Essential	ENSMUSG00000006398	ENSMUSG00000020692	Nonpseudogene
Mus musculus	Essential	ENSMUSG00000006398	ENSMUSG00000078926	Nonpseudogene
Mus musculus	Essential	ENSMUSG00000006538	ENSMUSG00000002633	Nonpseudogene
Mus musculus	Essential	ENSMUSG00000006538	ENSMUSG00000023000	Nonpseudogene
Mus musculus	Essential	ENSMUSG00000006567	ENSMUSG00000033792	Nonpseudogene
Mus musculus	Essential	ENSMUSG00000006574	ENSMUSG00000006576	Nonpseudogene
Mus musculus	Essential	ENSMUSG00000006574	ENSMUSG00000021733	Nonpseudogene
Mus musculus	Essential	ENSMUSG00000006574	ENSMUSG00000023032	Nonpseudogene
Mus musculus	Essential	ENSMUSG00000006574	ENSMUSG00000024485	Nonpseudogene
Mus musculus	Essential	ENSMUSG00000006574	ENSMUSG00000026904	Nonpseudogene
Mus musculus	Essential	ENSMUSG00000006574	ENSMUSG00000028962	Nonpseudogene
Mus musculus	Essential	ENSMUSG00000006574	ENSMUSG00000060961	Nonpseudogene
Mus musculus	Essential	ENSMUSG00000006574	ENSMUSG00000068323	Nonpseudogene
Mus musculus	Essential	ENSMUSG00000006611	ENSMUSG00000055413	pseudogene
Mus musculus	Essential	ENSMUSG00000006611	ENSMUSG00000073405	pseudogene
Mus musculus	Essential	ENSMUSG00000006611	ENSMUSG00000079491	pseudogene
Mus musculus	Essential	ENSMUSG00000006611	ENSMUSG00000003420	Nonpseudogene
Mus musculus	Essential	ENSMUSG00000006611	ENSMUSG00000016206	Nonpseudogene
Mus musculus	Essential	ENSMUSG00000006611	ENSMUSG00000016283	Nonpseudogene
Mus musculus	Essential	ENSMUSG00000006611	ENSMUSG00000023083	Nonpseudogene
Mus musculus	Essential	ENSMUSG00000006611	ENSMUSG00000024448	Nonpseudogene
Mus musculus	Essential	ENSMUSG00000006611	ENSMUSG00000024459	Nonpseudogene
Mus musculus	Essential	ENSMUSG00000006611	ENSMUSG00000026471	Nonpseudogene
Mus musculus	Essential	ENSMUSG00000006611	ENSMUSG00000028076	Nonpseudogene
Mus musculus	Essential	ENSMUSG00000006611	ENSMUSG00000035929	Nonpseudogene
Mus musculus	Essential	ENSMUSG00000006611	ENSMUSG00000037053	Nonpseudogene
Mus musculus	Essential	ENSMUSG00000006611	ENSMUSG00000037130	Nonpseudogene
Mus musculus	Essential	ENSMUSG00000006611	ENSMUSG00000037246	Nonpseudogene
Mus musculus	Essential	ENSMUSG00000006611	ENSMUSG00000037334	Nonpseudogene
Mus musculus	Essential	ENSMUSG00000006611	ENSMUSG00000037537	Nonpseudogene
Mus musculus	Essential	ENSMUSG00000006611	ENSMUSG00000040987	Nonpseudogene
Mus musculus	Essential	ENSMUSG00000006611	ENSMUSG00000048231	Nonpseudogene
Mus musculus	Essential	ENSMUSG00000006611	ENSMUSG00000053835	Nonpseudogene
Mus musculus	Essential	ENSMUSG00000006611	ENSMUSG00000054005	Nonpseudogene
Mus musculus	Essential	ENSMUSG00000006611	ENSMUSG00000054128	Nonpseudogene
Mus musculus	Essential	ENSMUSG00000006611	ENSMUSG00000056116	Nonpseudogene
Mus musculus	Essential	ENSMUSG00000006611	ENSMUSG00000058124	Nonpseudogene
Mus musculus	Essential	ENSMUSG00000006611	ENSMUSG00000060550	Nonpseudogene
Mus musculus	Essential	ENSMUSG00000006611	ENSMUSG00000061232	Nonpseudogene
Mus musculus	Essential	ENSMUSG00000006611	ENSMUSG00000067201	Nonpseudogene
Mus musculus	Essential	ENSMUSG00000006611	ENSMUSG00000067212	Nonpseudogene
Mus musculus	Essential	ENSMUSG00000006611	ENSMUSG00000067235	Nonpseudogene
Mus musculus	Essential	ENSMUSG00000006611	ENSMUSG00000073402	Nonpseudogene
Mus musculus	Essential	ENSMUSG00000006611	ENSMUSG00000073409	Nonpseudogene
Mus musculus	Essential	ENSMUSG00000006611	ENSMUSG00000073411	Nonpseudogene
Mus musculus	Essential	ENSMUSG00000006611	ENSMUSG00000079492	Nonpseudogene
Mus musculus	Essential	ENSMUSG00000006611	ENSMUSG00000079507	Nonpseudogene
Mus musculus	Essential	ENSMUSG00000006611	ENSMUSG00000091705	Nonpseudogene
Mus musculus	Essential	ENSMUSG00000006699	ENSMUSG00000001313	Nonpseudogene
Mus musculus	Essential	ENSMUSG00000006699	ENSMUSG00000001847	Nonpseudogene
Mus musculus	Essential	ENSMUSG00000006699	ENSMUSG00000002233	Nonpseudogene
Mus musculus	Essential	ENSMUSG00000006699	ENSMUSG00000003037	Nonpseudogene
Mus musculus	Essential	ENSMUSG00000006699	ENSMUSG00000004451	Nonpseudogene
Mus musculus	Essential	ENSMUSG00000006699	ENSMUSG00000007815	Nonpseudogene
Mus musculus	Essential	ENSMUSG00000006699	ENSMUSG00000008859	Nonpseudogene
Mus musculus	Essential	ENSMUSG00000006699	ENSMUSG00000017144	Nonpseudogene
Mus musculus	Essential	ENSMUSG00000006699	ENSMUSG00000018012	Nonpseudogene
Mus musculus	Essential	ENSMUSG00000006699	ENSMUSG00000019066	Nonpseudogene
Mus musculus	Essential	ENSMUSG00000006699	ENSMUSG00000020132	Nonpseudogene
Mus musculus	Essential	ENSMUSG00000006699	ENSMUSG00000020671	Nonpseudogene
Mus musculus	Essential	ENSMUSG00000006699	ENSMUSG00000020732	Nonpseudogene
Mus musculus	Essential	ENSMUSG00000006699	ENSMUSG00000021062	Nonpseudogene
Mus musculus	Essential	ENSMUSG00000006699	ENSMUSG00000023755	Nonpseudogene
Mus musculus	Essential	ENSMUSG00000006699	ENSMUSG00000024143	Nonpseudogene
Mus musculus	Essential	ENSMUSG00000006699	ENSMUSG00000024511	Nonpseudogene
Mus musculus	Essential	ENSMUSG00000006699	ENSMUSG00000024870	Nonpseudogene
Mus musculus	Essential	ENSMUSG00000006699	ENSMUSG00000025499	Nonpseudogene
Mus musculus	Essential	ENSMUSG00000006699	ENSMUSG00000027852	Nonpseudogene
Mus musculus	Essential	ENSMUSG00000006699	ENSMUSG00000027935	Nonpseudogene
Mus musculus	Essential	ENSMUSG00000006699	ENSMUSG00000028057	Nonpseudogene
Mus musculus	Essential	ENSMUSG00000006699	ENSMUSG00000029204	Nonpseudogene
Mus musculus	Essential	ENSMUSG00000006699	ENSMUSG00000029449	Nonpseudogene
Mus musculus	Essential	ENSMUSG00000006699	ENSMUSG00000029518	Nonpseudogene
Mus musculus	Essential	ENSMUSG00000006699	ENSMUSG00000030265	Nonpseudogene
Mus musculus	Essential	ENSMUSG00000006699	ENSMUSG00000030643	Nonpseudogene
Mus musculus	Essential	ENSMUSG00000006699	ENSMUSG00000030704	Nonpseudogene
Mus musculus	Essential	ENSMUSG00000006699	ENSMUSG00000031104	Nonpseudogene
Mus musculus	Essential	ENSMUSG00000006699	ENSMUSG00000031202	Nonpseudogene
Mus musculus	Essential	ENSMUSG00000006699	ENSMUSG00000032202	Nonpseudogene
Mus musculus	Essential	ENSMUSG00000006699	ENSMUSG00000032549	Nonpseudogene
Mus musculus	Essential	ENSMUSG00000006699	ENSMUSG00000033220	Nonpseudogene
Mus musculus	Essential	ENSMUSG00000006699	ENSMUSG00000034226	Nonpseudogene
Mus musculus	Essential	ENSMUSG00000006699	ENSMUSG00000036463	Nonpseudogene
Mus musculus	Essential	ENSMUSG00000006699	ENSMUSG00000036943	Nonpseudogene
Mus musculus	Essential	ENSMUSG00000006699	ENSMUSG00000039960	Nonpseudogene
Mus musculus	Essential	ENSMUSG00000006699	ENSMUSG00000041845	Nonpseudogene
Mus musculus	Essential	ENSMUSG00000006699	ENSMUSG00000043463	Nonpseudogene
Mus musculus	Essential	ENSMUSG00000006699	ENSMUSG00000046768	Nonpseudogene
Mus musculus	Essential	ENSMUSG00000006699	ENSMUSG00000047842	Nonpseudogene
Mus musculus	Essential	ENSMUSG00000006699	ENSMUSG00000049892	Nonpseudogene
Mus musculus	Essential	ENSMUSG00000006699	ENSMUSG00000052681	Nonpseudogene
Mus musculus	Essential	ENSMUSG00000006699	ENSMUSG00000054364	Nonpseudogene
Mus musculus	Essential	ENSMUSG00000006699	ENSMUSG00000054855	Nonpseudogene
Mus musculus	Essential	ENSMUSG00000006699	ENSMUSG00000055069	Nonpseudogene
Mus musculus	Essential	ENSMUSG00000006699	ENSMUSG00000055723	Nonpseudogene
Mus musculus	Essential	ENSMUSG00000006699	ENSMUSG00000056515	Nonpseudogene
Mus musculus	Essential	ENSMUSG00000006699	ENSMUSG00000057455	Nonpseudogene
Mus musculus	Essential	ENSMUSG00000006699	ENSMUSG00000068798	Nonpseudogene
Mus musculus	Essential	ENSMUSG00000006699	ENSMUSG00000073639	Nonpseudogene
Mus musculus	Essential	ENSMUSG00000006699	ENSMUSG00000073982	Nonpseudogene
Mus musculus	Essential	ENSMUSG00000006699	ENSMUSG00000079316	Nonpseudogene
Mus musculus	Essential	ENSMUSG00000006699	ENSMUSG00000083649	Nonpseudogene
Mus musculus	Essential	ENSMUSG00000006705	ENSMUSG00000035934	Nonpseudogene
Mus musculus	Essential	ENSMUSG00000006705	ENSMUSG00000041420	Nonpseudogene
Mus musculus	Essential	ENSMUSG00000006728	ENSMUSG00000002012	Nonpseudogene
Mus musculus	Essential	ENSMUSG00000006728	ENSMUSG00000003068	Nonpseudogene
Mus musculus	Essential	ENSMUSG00000006728	ENSMUSG00000004864	Nonpseudogene
Mus musculus	Essential	ENSMUSG00000006728	ENSMUSG00000009555	Nonpseudogene
Mus musculus	Essential	ENSMUSG00000006728	ENSMUSG00000018932	Nonpseudogene
Mus musculus	Essential	ENSMUSG00000006728	ENSMUSG00000019942	Nonpseudogene
Mus musculus	Essential	ENSMUSG00000006728	ENSMUSG00000020366	Nonpseudogene
Mus musculus	Essential	ENSMUSG00000006728	ENSMUSG00000020385	Nonpseudogene
Mus musculus	Essential	ENSMUSG00000006728	ENSMUSG00000020990	Nonpseudogene
Mus musculus	Essential	ENSMUSG00000006728	ENSMUSG00000021483	Nonpseudogene
Mus musculus	Essential	ENSMUSG00000006728	ENSMUSG00000021936	Nonpseudogene
Mus musculus	Essential	ENSMUSG00000006728	ENSMUSG00000022610	Nonpseudogene
Mus musculus	Essential	ENSMUSG00000006728	ENSMUSG00000022812	Nonpseudogene
Mus musculus	Essential	ENSMUSG00000006728	ENSMUSG00000025358	Nonpseudogene
Mus musculus	Essential	ENSMUSG00000006728	ENSMUSG00000025537	Nonpseudogene
Mus musculus	Essential	ENSMUSG00000006728	ENSMUSG00000026023	Nonpseudogene
Mus musculus	Essential	ENSMUSG00000006728	ENSMUSG00000026034	Nonpseudogene
Mus musculus	Essential	ENSMUSG00000006728	ENSMUSG00000026094	Nonpseudogene
Mus musculus	Essential	ENSMUSG00000006728	ENSMUSG00000026201	Nonpseudogene
Mus musculus	Essential	ENSMUSG00000006728	ENSMUSG00000026393	Nonpseudogene
Mus musculus	Essential	ENSMUSG00000006728	ENSMUSG00000026749	Nonpseudogene
Mus musculus	Essential	ENSMUSG00000006728	ENSMUSG00000027496	Nonpseudogene
Mus musculus	Essential	ENSMUSG00000006728	ENSMUSG00000028969	Nonpseudogene
Mus musculus	Essential	ENSMUSG00000006728	ENSMUSG00000029635	Nonpseudogene
Mus musculus	Essential	ENSMUSG00000006728	ENSMUSG00000030272	Nonpseudogene
Mus musculus	Essential	ENSMUSG00000006728	ENSMUSG00000030815	Nonpseudogene
Mus musculus	Essential	ENSMUSG00000006728	ENSMUSG00000032577	Nonpseudogene
Mus musculus	Essential	ENSMUSG00000006728	ENSMUSG00000033862	Nonpseudogene
Mus musculus	Essential	ENSMUSG00000006728	ENSMUSG00000033966	Nonpseudogene
Mus musculus	Essential	ENSMUSG00000006728	ENSMUSG00000035725	Nonpseudogene
Mus musculus	Essential	ENSMUSG00000006728	ENSMUSG00000040274	Nonpseudogene
Mus musculus	Essential	ENSMUSG00000006728	ENSMUSG00000044951	Nonpseudogene
Mus musculus	Essential	ENSMUSG00000006728	ENSMUSG00000046707	Nonpseudogene
Mus musculus	Essential	ENSMUSG00000006728	ENSMUSG00000050890	Nonpseudogene
Mus musculus	Essential	ENSMUSG00000006728	ENSMUSG00000053137	Nonpseudogene
Mus musculus	Essential	ENSMUSG00000006728	ENSMUSG00000053436	Nonpseudogene
Mus musculus	Essential	ENSMUSG00000006728	ENSMUSG00000056458	Nonpseudogene
Mus musculus	Essential	ENSMUSG00000006728	ENSMUSG00000063065	Nonpseudogene
Mus musculus	Essential	ENSMUSG00000006728	ENSMUSG00000063358	Nonpseudogene
Mus musculus	Essential	ENSMUSG00000006728	ENSMUSG00000068917	Nonpseudogene
Mus musculus	Essential	ENSMUSG00000006728	ENSMUSG00000069089	Nonpseudogene
Mus musculus	Essential	ENSMUSG00000006728	ENSMUSG00000070837	Nonpseudogene
Mus musculus	Essential	ENSMUSG00000006740	ENSMUSG00000026764	Nonpseudogene
Mus musculus	Essential	ENSMUSG00000006740	ENSMUSG00000074657	Nonpseudogene
Mus musculus	Essential	ENSMUSG00000006800	ENSMUSG00000016918	Nonpseudogene
Mus musculus	Essential	ENSMUSG00000006906	ENSMUSG00000024776	Nonpseudogene
Mus musculus	Essential	ENSMUSG00000006932	ENSMUSG00000001552	Nonpseudogene
Mus musculus	Essential	ENSMUSG00000007097	ENSMUSG00000005553	Nonpseudogene
Mus musculus	Essential	ENSMUSG00000007097	ENSMUSG00000007107	Nonpseudogene
Mus musculus	Essential	ENSMUSG00000007097	ENSMUSG00000020788	Nonpseudogene
Mus musculus	Essential	ENSMUSG00000007097	ENSMUSG00000022229	Nonpseudogene
Mus musculus	Essential	ENSMUSG00000007097	ENSMUSG00000029467	Nonpseudogene
Mus musculus	Essential	ENSMUSG00000007097	ENSMUSG00000030730	Nonpseudogene
Mus musculus	Essential	ENSMUSG00000007097	ENSMUSG00000032570	Nonpseudogene
Mus musculus	Essential	ENSMUSG00000007097	ENSMUSG00000033161	Nonpseudogene
Mus musculus	Essential	ENSMUSG00000007097	ENSMUSG00000034112	Nonpseudogene
Mus musculus	Essential	ENSMUSG00000007097	ENSMUSG00000036622	Nonpseudogene
Mus musculus	Essential	ENSMUSG00000007097	ENSMUSG00000040907	Nonpseudogene
Mus musculus	Essential	ENSMUSG00000007207	ENSMUSG00000027522	Nonpseudogene
Mus musculus	Essential	ENSMUSG00000007207	ENSMUSG00000028879	Nonpseudogene
Mus musculus	Essential	ENSMUSG00000007207	ENSMUSG00000029428	Nonpseudogene
Mus musculus	Essential	ENSMUSG00000007207	ENSMUSG00000030805	Nonpseudogene
Mus musculus	Essential	ENSMUSG00000007207	ENSMUSG00000030806	Nonpseudogene
Mus musculus	Essential	ENSMUSG00000007207	ENSMUSG00000039232	Nonpseudogene
Mus musculus	Essential	ENSMUSG00000007207	ENSMUSG00000041488	Nonpseudogene
Mus musculus	Essential	ENSMUSG00000007207	ENSMUSG00000047854	Nonpseudogene
Mus musculus	Essential	ENSMUSG00000007411	ENSMUSG00000024969	Nonpseudogene
Mus musculus	Essential	ENSMUSG00000007411	ENSMUSG00000026620	Nonpseudogene
Mus musculus	Essential	ENSMUSG00000007411	ENSMUSG00000030397	Nonpseudogene
Mus musculus	Essential	ENSMUSG00000007613	ENSMUSG00000000530	Nonpseudogene
Mus musculus	Essential	ENSMUSG00000007613	ENSMUSG00000000532	Nonpseudogene
Mus musculus	Essential	ENSMUSG00000007613	ENSMUSG00000021796	Nonpseudogene
Mus musculus	Essential	ENSMUSG00000007613	ENSMUSG00000026834	Nonpseudogene
Mus musculus	Essential	ENSMUSG00000007613	ENSMUSG00000026836	Nonpseudogene
Mus musculus	Essential	ENSMUSG00000007613	ENSMUSG00000032440	Nonpseudogene
Mus musculus	Essential	ENSMUSG00000007613	ENSMUSG00000052430	Nonpseudogene
Mus musculus	Essential	ENSMUSG00000007613	ENSMUSG00000078365	Nonpseudogene
Mus musculus	Essential	ENSMUSG00000007646	ENSMUSG00000018841	Nonpseudogene
Mus musculus	Essential	ENSMUSG00000007646	ENSMUSG00000022429	Nonpseudogene
Mus musculus	Essential	ENSMUSG00000007646	ENSMUSG00000027323	Nonpseudogene
Mus musculus	Essential	ENSMUSG00000007646	ENSMUSG00000059060	Nonpseudogene
Mus musculus	Essential	ENSMUSG00000007659	ENSMUSG00000057329	Nonpseudogene
Mus musculus	Essential	ENSMUSG00000007659	ENSMUSG00000089682	Nonpseudogene
Mus musculus	Essential	ENSMUSG00000007805	ENSMUSG00000035799	Nonpseudogene
Mus musculus	Essential	ENSMUSG00000007805	ENSMUSG00000045680	Nonpseudogene
Mus musculus	Essential	ENSMUSG00000007880	ENSMUSG00000069729	Nonpseudogene
Mus musculus	Essential	ENSMUSG00000007989	ENSMUSG00000001761	Nonpseudogene
Mus musculus	Essential	ENSMUSG00000007989	ENSMUSG00000022297	Nonpseudogene
Mus musculus	Essential	ENSMUSG00000007989	ENSMUSG00000041075	Nonpseudogene
Mus musculus	Essential	ENSMUSG00000007989	ENSMUSG00000044674	Nonpseudogene
Mus musculus	Essential	ENSMUSG00000007989	ENSMUSG00000045005	Nonpseudogene
Mus musculus	Essential	ENSMUSG00000007989	ENSMUSG00000049551	Nonpseudogene
Mus musculus	Essential	ENSMUSG00000007989	ENSMUSG00000049791	Nonpseudogene
Mus musculus	Essential	ENSMUSG00000007989	ENSMUSG00000050288	Nonpseudogene
Mus musculus	Essential	ENSMUSG00000007989	ENSMUSG00000081683	Nonpseudogene
Mus musculus	Essential	ENSMUSG00000008398	ENSMUSG00000026436	Nonpseudogene
Mus musculus	Essential	ENSMUSG00000008763	ENSMUSG00000003746	Nonpseudogene
Mus musculus	Essential	ENSMUSG00000008763	ENSMUSG00000030104	Nonpseudogene
Mus musculus	Essential	ENSMUSG00000008763	ENSMUSG00000036646	Nonpseudogene
Mus musculus	Essential	ENSMUSG00000008763	ENSMUSG00000037306	Nonpseudogene
Mus musculus	Essential	ENSMUSG00000008763	ENSMUSG00000038312	Nonpseudogene
Mus musculus	Essential	ENSMUSG00000008855	ENSMUSG00000022475	Nonpseudogene
Mus musculus	Essential	ENSMUSG00000008855	ENSMUSG00000026313	Nonpseudogene
Mus musculus	Essential	ENSMUSG00000008892	ENSMUSG00000020402	Nonpseudogene
Mus musculus	Essential	ENSMUSG00000008892	ENSMUSG00000021771	Nonpseudogene
Mus musculus	Essential	ENSMUSG00000008999	ENSMUSG00000002384	Nonpseudogene
Mus musculus	Essential	ENSMUSG00000008999	ENSMUSG00000002603	Nonpseudogene
Mus musculus	Essential	ENSMUSG00000008999	ENSMUSG00000021253	Nonpseudogene
Mus musculus	Essential	ENSMUSG00000008999	ENSMUSG00000021835	Nonpseudogene
Mus musculus	Essential	ENSMUSG00000008999	ENSMUSG00000027358	Nonpseudogene
Mus musculus	Essential	ENSMUSG00000008999	ENSMUSG00000030046	Nonpseudogene
Mus musculus	Essential	ENSMUSG00000008999	ENSMUSG00000032179	Nonpseudogene
Mus musculus	Essential	ENSMUSG00000008999	ENSMUSG00000032726	Nonpseudogene
Mus musculus	Essential	ENSMUSG00000008999	ENSMUSG00000039004	Nonpseudogene
Mus musculus	Essential	ENSMUSG00000008999	ENSMUSG00000039239	Nonpseudogene
Mus musculus	Essential	ENSMUSG00000008999	ENSMUSG00000051279	Nonpseudogene
Mus musculus	Essential	ENSMUSG00000008999	ENSMUSG00000072625	Nonpseudogene
Mus musculus	Essential	ENSMUSG00000009073	ENSMUSG00000031207	Nonpseudogene
Mus musculus	Essential	ENSMUSG00000009073	ENSMUSG00000052397	Nonpseudogene
Mus musculus	Essential	ENSMUSG00000009471	ENSMUSG00000000435	Nonpseudogene
Mus musculus	Essential	ENSMUSG00000009772	ENSMUSG00000020032	Nonpseudogene
Mus musculus	Essential	ENSMUSG00000009900	ENSMUSG00000000125	Nonpseudogene
Mus musculus	Essential	ENSMUSG00000009900	ENSMUSG00000000126	Nonpseudogene
Mus musculus	Essential	ENSMUSG00000009900	ENSMUSG00000010797	Nonpseudogene
Mus musculus	Essential	ENSMUSG00000009900	ENSMUSG00000012282	Nonpseudogene
Mus musculus	Essential	ENSMUSG00000009900	ENSMUSG00000015957	Nonpseudogene
Mus musculus	Essential	ENSMUSG00000009900	ENSMUSG00000018486	Nonpseudogene
Mus musculus	Essential	ENSMUSG00000009900	ENSMUSG00000021994	Nonpseudogene
Mus musculus	Essential	ENSMUSG00000009900	ENSMUSG00000022996	Nonpseudogene
Mus musculus	Essential	ENSMUSG00000009900	ENSMUSG00000022997	Nonpseudogene
Mus musculus	Essential	ENSMUSG00000009900	ENSMUSG00000026167	Nonpseudogene
Mus musculus	Essential	ENSMUSG00000009900	ENSMUSG00000027840	Nonpseudogene
Mus musculus	Essential	ENSMUSG00000009900	ENSMUSG00000029671	Nonpseudogene
Mus musculus	Essential	ENSMUSG00000009900	ENSMUSG00000030093	Nonpseudogene
Mus musculus	Essential	ENSMUSG00000009900	ENSMUSG00000030170	Nonpseudogene
Mus musculus	Essential	ENSMUSG00000009900	ENSMUSG00000033227	Nonpseudogene
Mus musculus	Essential	ENSMUSG00000009900	ENSMUSG00000036856	Nonpseudogene
Mus musculus	Essential	ENSMUSG00000009900	ENSMUSG00000036961	Nonpseudogene
Mus musculus	Essential	ENSMUSG00000010047	ENSMUSG00000010051	Nonpseudogene
Mus musculus	Essential	ENSMUSG00000010047	ENSMUSG00000029678	Nonpseudogene
Mus musculus	Essential	ENSMUSG00000010047	ENSMUSG00000029679	Nonpseudogene
Mus musculus	Essential	ENSMUSG00000010047	ENSMUSG00000029680	Nonpseudogene
Mus musculus	Essential	ENSMUSG00000010047	ENSMUSG00000029682	Nonpseudogene
Mus musculus	Essential	ENSMUSG00000010047	ENSMUSG00000036091	Nonpseudogene
Mus musculus	Essential	ENSMUSG00000010066	ENSMUSG00000021991	Nonpseudogene
Mus musculus	Essential	ENSMUSG00000010066	ENSMUSG00000028532	Nonpseudogene
Mus musculus	Essential	ENSMUSG00000010066	ENSMUSG00000040118	Nonpseudogene
Mus musculus	Essential	ENSMUSG00000010066	ENSMUSG00000041460	Nonpseudogene
Mus musculus	Essential	ENSMUSG00000010095	ENSMUSG00000024131	Nonpseudogene
Mus musculus	Essential	ENSMUSG00000010097	ENSMUSG00000031410	Nonpseudogene
Mus musculus	Essential	ENSMUSG00000010097	ENSMUSG00000057000	Nonpseudogene
Mus musculus	Essential	ENSMUSG00000010175	ENSMUSG00000042320	Nonpseudogene
Mus musculus	Essential	ENSMUSG00000010461	ENSMUSG00000017897	Nonpseudogene
Mus musculus	Essential	ENSMUSG00000010461	ENSMUSG00000025932	Nonpseudogene
Mus musculus	Essential	ENSMUSG00000010461	ENSMUSG00000028886	Nonpseudogene
Mus musculus	Essential	ENSMUSG00000010476	ENSMUSG00000022053	Nonpseudogene
Mus musculus	Essential	ENSMUSG00000010476	ENSMUSG00000053552	Nonpseudogene
Mus musculus	Essential	ENSMUSG00000010476	ENSMUSG00000057098	Nonpseudogene
Mus musculus	Essential	ENSMUSG00000010505	ENSMUSG00000033740	Nonpseudogene
Mus musculus	Essential	ENSMUSG00000010505	ENSMUSG00000061911	Nonpseudogene
Mus musculus	Essential	ENSMUSG00000010609	ENSMUSG00000019969	Nonpseudogene
Mus musculus	Essential	ENSMUSG00000010721	ENSMUSG00000022999	Nonpseudogene
Mus musculus	Essential	ENSMUSG00000010797	ENSMUSG00000000125	Nonpseudogene
Mus musculus	Essential	ENSMUSG00000010797	ENSMUSG00000000126	Nonpseudogene
Mus musculus	Essential	ENSMUSG00000010797	ENSMUSG00000009900	Nonpseudogene
Mus musculus	Essential	ENSMUSG00000010797	ENSMUSG00000012282	Nonpseudogene
Mus musculus	Essential	ENSMUSG00000010797	ENSMUSG00000015957	Nonpseudogene
Mus musculus	Essential	ENSMUSG00000010797	ENSMUSG00000018486	Nonpseudogene
Mus musculus	Essential	ENSMUSG00000010797	ENSMUSG00000021994	Nonpseudogene
Mus musculus	Essential	ENSMUSG00000010797	ENSMUSG00000022996	Nonpseudogene
Mus musculus	Essential	ENSMUSG00000010797	ENSMUSG00000022997	Nonpseudogene
Mus musculus	Essential	ENSMUSG00000010797	ENSMUSG00000026167	Nonpseudogene
Mus musculus	Essential	ENSMUSG00000010797	ENSMUSG00000027840	Nonpseudogene
Mus musculus	Essential	ENSMUSG00000010797	ENSMUSG00000029671	Nonpseudogene
Mus musculus	Essential	ENSMUSG00000010797	ENSMUSG00000030093	Nonpseudogene
Mus musculus	Essential	ENSMUSG00000010797	ENSMUSG00000030170	Nonpseudogene
Mus musculus	Essential	ENSMUSG00000010797	ENSMUSG00000033227	Nonpseudogene
Mus musculus	Essential	ENSMUSG00000010797	ENSMUSG00000036856	Nonpseudogene
Mus musculus	Essential	ENSMUSG00000010797	ENSMUSG00000036961	Nonpseudogene
Mus musculus	Essential	ENSMUSG00000010803	ENSMUSG00000000263	Nonpseudogene
Mus musculus	Essential	ENSMUSG00000010803	ENSMUSG00000000560	Nonpseudogene
Mus musculus	Essential	ENSMUSG00000010803	ENSMUSG00000001260	Nonpseudogene
Mus musculus	Essential	ENSMUSG00000010803	ENSMUSG00000008590	Nonpseudogene
Mus musculus	Essential	ENSMUSG00000010803	ENSMUSG00000018589	Nonpseudogene
Mus musculus	Essential	ENSMUSG00000010803	ENSMUSG00000018595	Nonpseudogene
Mus musculus	Essential	ENSMUSG00000010803	ENSMUSG00000020159	Nonpseudogene
Mus musculus	Essential	ENSMUSG00000010803	ENSMUSG00000020428	Nonpseudogene
Mus musculus	Essential	ENSMUSG00000010803	ENSMUSG00000020436	Nonpseudogene
Mus musculus	Essential	ENSMUSG00000010803	ENSMUSG00000023267	Nonpseudogene
Mus musculus	Essential	ENSMUSG00000010803	ENSMUSG00000028020	Nonpseudogene
Mus musculus	Essential	ENSMUSG00000010803	ENSMUSG00000028280	Nonpseudogene
Mus musculus	Essential	ENSMUSG00000010803	ENSMUSG00000029212	Nonpseudogene
Mus musculus	Essential	ENSMUSG00000010803	ENSMUSG00000031343	Nonpseudogene
Mus musculus	Essential	ENSMUSG00000010803	ENSMUSG00000032269	Nonpseudogene
Mus musculus	Essential	ENSMUSG00000010803	ENSMUSG00000033676	Nonpseudogene
Mus musculus	Essential	ENSMUSG00000010803	ENSMUSG00000038257	Nonpseudogene
Mus musculus	Essential	ENSMUSG00000010803	ENSMUSG00000055026	Nonpseudogene
Mus musculus	Essential	ENSMUSG00000010803	ENSMUSG00000055078	Nonpseudogene
Mus musculus	Essential	ENSMUSG00000010803	ENSMUSG00000074991	Nonpseudogene
Mus musculus	Essential	ENSMUSG00000011179	ENSMUSG00000023120	Nonpseudogene
Mus musculus	Essential	ENSMUSG00000011179	ENSMUSG00000028789	Nonpseudogene
Mus musculus	Essential	ENSMUSG00000011179	ENSMUSG00000037458	Nonpseudogene
Mus musculus	Essential	ENSMUSG00000011256	ENSMUSG00000008438	Nonpseudogene
Mus musculus	Essential	ENSMUSG00000011256	ENSMUSG00000014725	Nonpseudogene
Mus musculus	Essential	ENSMUSG00000011256	ENSMUSG00000020926	Nonpseudogene
Mus musculus	Essential	ENSMUSG00000011256	ENSMUSG00000022039	Nonpseudogene
Mus musculus	Essential	ENSMUSG00000011256	ENSMUSG00000022056	Nonpseudogene
Mus musculus	Essential	ENSMUSG00000011256	ENSMUSG00000025473	Nonpseudogene
Mus musculus	Essential	ENSMUSG00000011256	ENSMUSG00000025964	Nonpseudogene
Mus musculus	Essential	ENSMUSG00000011256	ENSMUSG00000027318	Nonpseudogene
Mus musculus	Essential	ENSMUSG00000011256	ENSMUSG00000028041	Nonpseudogene
Mus musculus	Essential	ENSMUSG00000011256	ENSMUSG00000031552	Nonpseudogene
Mus musculus	Essential	ENSMUSG00000011256	ENSMUSG00000031553	Nonpseudogene
Mus musculus	Essential	ENSMUSG00000011256	ENSMUSG00000031554	Nonpseudogene
Mus musculus	Essential	ENSMUSG00000011256	ENSMUSG00000031555	Nonpseudogene
Mus musculus	Essential	ENSMUSG00000011256	ENSMUSG00000037437	Nonpseudogene
Mus musculus	Essential	ENSMUSG00000011256	ENSMUSG00000040537	Nonpseudogene
Mus musculus	Essential	ENSMUSG00000011256	ENSMUSG00000043468	Nonpseudogene
Mus musculus	Essential	ENSMUSG00000011256	ENSMUSG00000043945	Nonpseudogene
Mus musculus	Essential	ENSMUSG00000011256	ENSMUSG00000046258	Nonpseudogene
Mus musculus	Essential	ENSMUSG00000011256	ENSMUSG00000046282	Nonpseudogene
Mus musculus	Essential	ENSMUSG00000011256	ENSMUSG00000046723	Nonpseudogene
Mus musculus	Essential	ENSMUSG00000011256	ENSMUSG00000048516	Nonpseudogene
Mus musculus	Essential	ENSMUSG00000011256	ENSMUSG00000050190	Nonpseudogene
Mus musculus	Essential	ENSMUSG00000011256	ENSMUSG00000051804	Nonpseudogene
Mus musculus	Essential	ENSMUSG00000011256	ENSMUSG00000054033	Nonpseudogene
Mus musculus	Essential	ENSMUSG00000011256	ENSMUSG00000054555	Nonpseudogene
Mus musculus	Essential	ENSMUSG00000011256	ENSMUSG00000062438	Nonpseudogene
Mus musculus	Essential	ENSMUSG00000011256	ENSMUSG00000063900	Nonpseudogene
Mus musculus	Essential	ENSMUSG00000011256	ENSMUSG00000071937	Nonpseudogene
Mus musculus	Essential	ENSMUSG00000011256	ENSMUSG00000072647	Nonpseudogene
Mus musculus	Essential	ENSMUSG00000011256	ENSMUSG00000072972	Nonpseudogene
Mus musculus	Essential	ENSMUSG00000011256	ENSMUSG00000072974	Nonpseudogene
Mus musculus	Essential	ENSMUSG00000011256	ENSMUSG00000079058	Nonpseudogene
Mus musculus	Essential	ENSMUSG00000011877	ENSMUSG00000041890	Nonpseudogene
Mus musculus	Essential	ENSMUSG00000012520	ENSMUSG00000007946	Nonpseudogene
Mus musculus	Essential	ENSMUSG00000013089	ENSMUSG00000047643	pseudogene
Mus musculus	Essential	ENSMUSG00000013089	ENSMUSG00000004151	Nonpseudogene
Mus musculus	Essential	ENSMUSG00000013089	ENSMUSG00000017724	Nonpseudogene
Mus musculus	Essential	ENSMUSG00000013160	ENSMUSG00000028238	Nonpseudogene
Mus musculus	Essential	ENSMUSG00000013236	ENSMUSG00000028399	Nonpseudogene
Mus musculus	Essential	ENSMUSG00000013236	ENSMUSG00000033295	Nonpseudogene
Mus musculus	Essential	ENSMUSG00000013584	ENSMUSG00000010025	Nonpseudogene
Mus musculus	Essential	ENSMUSG00000013584	ENSMUSG00000015134	Nonpseudogene
Mus musculus	Essential	ENSMUSG00000013584	ENSMUSG00000019102	Nonpseudogene
Mus musculus	Essential	ENSMUSG00000013584	ENSMUSG00000021238	Nonpseudogene
Mus musculus	Essential	ENSMUSG00000013584	ENSMUSG00000024747	Nonpseudogene
Mus musculus	Essential	ENSMUSG00000013584	ENSMUSG00000024885	Nonpseudogene
Mus musculus	Essential	ENSMUSG00000013584	ENSMUSG00000026687	Nonpseudogene
Mus musculus	Essential	ENSMUSG00000013584	ENSMUSG00000028737	Nonpseudogene
Mus musculus	Essential	ENSMUSG00000013584	ENSMUSG00000029455	Nonpseudogene
Mus musculus	Essential	ENSMUSG00000013584	ENSMUSG00000035561	Nonpseudogene
Mus musculus	Essential	ENSMUSG00000013584	ENSMUSG00000035936	Nonpseudogene
Mus musculus	Essential	ENSMUSG00000013584	ENSMUSG00000037542	Nonpseudogene
Mus musculus	Essential	ENSMUSG00000013584	ENSMUSG00000053279	Nonpseudogene
Mus musculus	Essential	ENSMUSG00000013584	ENSMUSG00000053644	Nonpseudogene
Mus musculus	Essential	ENSMUSG00000013584	ENSMUSG00000075296	Nonpseudogene
Mus musculus	Essential	ENSMUSG00000013787	ENSMUSG00000036893	Nonpseudogene
Mus musculus	Essential	ENSMUSG00000013936	ENSMUSG00000005474	Nonpseudogene
Mus musculus	Essential	ENSMUSG00000013936	ENSMUSG00000020469	Nonpseudogene
Mus musculus	Essential	ENSMUSG00000013936	ENSMUSG00000024048	Nonpseudogene
Mus musculus	Essential	ENSMUSG00000013936	ENSMUSG00000030672	Nonpseudogene
Mus musculus	Essential	ENSMUSG00000013936	ENSMUSG00000031347	Nonpseudogene
Mus musculus	Essential	ENSMUSG00000013936	ENSMUSG00000034868	Nonpseudogene
Mus musculus	Essential	ENSMUSG00000013936	ENSMUSG00000067818	Nonpseudogene
Mus musculus	Essential	ENSMUSG00000014030	ENSMUSG00000004231	Nonpseudogene
Mus musculus	Essential	ENSMUSG00000014030	ENSMUSG00000026976	Nonpseudogene
Mus musculus	Essential	ENSMUSG00000014609	ENSMUSG00000022041	Nonpseudogene
Mus musculus	Essential	ENSMUSG00000014609	ENSMUSG00000026251	Nonpseudogene
Mus musculus	Essential	ENSMUSG00000014609	ENSMUSG00000026253	Nonpseudogene
Mus musculus	Essential	ENSMUSG00000014609	ENSMUSG00000027107	Nonpseudogene
Mus musculus	Essential	ENSMUSG00000014609	ENSMUSG00000027950	Nonpseudogene
Mus musculus	Essential	ENSMUSG00000014609	ENSMUSG00000029205	Nonpseudogene
Mus musculus	Essential	ENSMUSG00000014609	ENSMUSG00000030525	Nonpseudogene
Mus musculus	Essential	ENSMUSG00000014609	ENSMUSG00000031491	Nonpseudogene
Mus musculus	Essential	ENSMUSG00000014609	ENSMUSG00000031492	Nonpseudogene
Mus musculus	Essential	ENSMUSG00000014609	ENSMUSG00000032269	Nonpseudogene
Mus musculus	Essential	ENSMUSG00000014609	ENSMUSG00000032303	Nonpseudogene
Mus musculus	Essential	ENSMUSG00000014609	ENSMUSG00000035200	Nonpseudogene
Mus musculus	Essential	ENSMUSG00000014609	ENSMUSG00000035594	Nonpseudogene
Mus musculus	Essential	ENSMUSG00000014609	ENSMUSG00000041189	Nonpseudogene
Mus musculus	Essential	ENSMUSG00000014609	ENSMUSG00000066279	Nonpseudogene
Mus musculus	Essential	ENSMUSG00000014704	ENSMUSG00000075588	Nonpseudogene
Mus musculus	Essential	ENSMUSG00000014773	ENSMUSG00000003436	Nonpseudogene
Mus musculus	Essential	ENSMUSG00000014773	ENSMUSG00000027314	Nonpseudogene
Mus musculus	Essential	ENSMUSG00000014932	ENSMUSG00000000409	Nonpseudogene
Mus musculus	Essential	ENSMUSG00000014932	ENSMUSG00000003283	Nonpseudogene
Mus musculus	Essential	ENSMUSG00000014932	ENSMUSG00000004933	Nonpseudogene
Mus musculus	Essential	ENSMUSG00000014932	ENSMUSG00000014453	Nonpseudogene
Mus musculus	Essential	ENSMUSG00000014932	ENSMUSG00000019779	Nonpseudogene
Mus musculus	Essential	ENSMUSG00000014932	ENSMUSG00000019843	Nonpseudogene
Mus musculus	Essential	ENSMUSG00000014932	ENSMUSG00000020395	Nonpseudogene
Mus musculus	Essential	ENSMUSG00000014932	ENSMUSG00000026117	Nonpseudogene
Mus musculus	Essential	ENSMUSG00000014932	ENSMUSG00000027579	Nonpseudogene
Mus musculus	Essential	ENSMUSG00000014932	ENSMUSG00000027646	Nonpseudogene
Mus musculus	Essential	ENSMUSG00000014932	ENSMUSG00000028874	Nonpseudogene
Mus musculus	Essential	ENSMUSG00000014932	ENSMUSG00000029217	Nonpseudogene
Mus musculus	Essential	ENSMUSG00000014932	ENSMUSG00000031264	Nonpseudogene
Mus musculus	Essential	ENSMUSG00000014932	ENSMUSG00000032312	Nonpseudogene
Mus musculus	Essential	ENSMUSG00000014932	ENSMUSG00000038751	Nonpseudogene
Mus musculus	Essential	ENSMUSG00000014932	ENSMUSG00000042228	Nonpseudogene
Mus musculus	Essential	ENSMUSG00000014932	ENSMUSG00000054892	Nonpseudogene
Mus musculus	Essential	ENSMUSG00000014956	ENSMUSG00000004455	Nonpseudogene
Mus musculus	Essential	ENSMUSG00000014956	ENSMUSG00000009630	Nonpseudogene
Mus musculus	Essential	ENSMUSG00000014956	ENSMUSG00000020349	Nonpseudogene
Mus musculus	Essential	ENSMUSG00000014956	ENSMUSG00000026753	Nonpseudogene
Mus musculus	Essential	ENSMUSG00000014956	ENSMUSG00000030697	Nonpseudogene
Mus musculus	Essential	ENSMUSG00000014956	ENSMUSG00000040385	Nonpseudogene
Mus musculus	Essential	ENSMUSG00000015053	ENSMUSG00000015619	Nonpseudogene
Mus musculus	Essential	ENSMUSG00000015120	ENSMUSG00000037096	pseudogene
Mus musculus	Essential	ENSMUSG00000015120	ENSMUSG00000059585	pseudogene
Mus musculus	Essential	ENSMUSG00000015120	ENSMUSG00000001403	Nonpseudogene
Mus musculus	Essential	ENSMUSG00000015120	ENSMUSG00000005575	Nonpseudogene
Mus musculus	Essential	ENSMUSG00000015120	ENSMUSG00000016308	Nonpseudogene
Mus musculus	Essential	ENSMUSG00000015120	ENSMUSG00000019927	Nonpseudogene
Mus musculus	Essential	ENSMUSG00000015120	ENSMUSG00000020390	Nonpseudogene
Mus musculus	Essential	ENSMUSG00000015120	ENSMUSG00000020794	Nonpseudogene
Mus musculus	Essential	ENSMUSG00000015120	ENSMUSG00000025939	Nonpseudogene
Mus musculus	Essential	ENSMUSG00000015120	ENSMUSG00000027078	Nonpseudogene
Mus musculus	Essential	ENSMUSG00000015120	ENSMUSG00000029203	Nonpseudogene
Mus musculus	Essential	ENSMUSG00000015120	ENSMUSG00000038965	Nonpseudogene
Mus musculus	Essential	ENSMUSG00000015120	ENSMUSG00000047079	Nonpseudogene
Mus musculus	Essential	ENSMUSG00000015120	ENSMUSG00000050435	Nonpseudogene
Mus musculus	Essential	ENSMUSG00000015120	ENSMUSG00000061490	Nonpseudogene
Mus musculus	Essential	ENSMUSG00000015120	ENSMUSG00000063447	Nonpseudogene
Mus musculus	Essential	ENSMUSG00000015120	ENSMUSG00000074781	Nonpseudogene
Mus musculus	Essential	ENSMUSG00000015120	ENSMUSG00000078578	Nonpseudogene
Mus musculus	Essential	ENSMUSG00000015120	ENSMUSG00000091896	Nonpseudogene
Mus musculus	Essential	ENSMUSG00000015134	ENSMUSG00000010025	Nonpseudogene
Mus musculus	Essential	ENSMUSG00000015134	ENSMUSG00000013584	Nonpseudogene
Mus musculus	Essential	ENSMUSG00000015134	ENSMUSG00000019102	Nonpseudogene
Mus musculus	Essential	ENSMUSG00000015134	ENSMUSG00000021238	Nonpseudogene
Mus musculus	Essential	ENSMUSG00000015134	ENSMUSG00000024747	Nonpseudogene
Mus musculus	Essential	ENSMUSG00000015134	ENSMUSG00000024885	Nonpseudogene
Mus musculus	Essential	ENSMUSG00000015134	ENSMUSG00000026687	Nonpseudogene
Mus musculus	Essential	ENSMUSG00000015134	ENSMUSG00000028737	Nonpseudogene
Mus musculus	Essential	ENSMUSG00000015134	ENSMUSG00000029455	Nonpseudogene
Mus musculus	Essential	ENSMUSG00000015134	ENSMUSG00000035561	Nonpseudogene
Mus musculus	Essential	ENSMUSG00000015134	ENSMUSG00000035936	Nonpseudogene
Mus musculus	Essential	ENSMUSG00000015134	ENSMUSG00000037542	Nonpseudogene
Mus musculus	Essential	ENSMUSG00000015134	ENSMUSG00000053279	Nonpseudogene
Mus musculus	Essential	ENSMUSG00000015134	ENSMUSG00000053644	Nonpseudogene
Mus musculus	Essential	ENSMUSG00000015134	ENSMUSG00000075296	Nonpseudogene
Mus musculus	Essential	ENSMUSG00000015243	ENSMUSG00000026944	Nonpseudogene
Mus musculus	Essential	ENSMUSG00000015243	ENSMUSG00000028125	Nonpseudogene
Mus musculus	Essential	ENSMUSG00000015243	ENSMUSG00000035722	Nonpseudogene
Mus musculus	Essential	ENSMUSG00000015243	ENSMUSG00000050296	Nonpseudogene
Mus musculus	Essential	ENSMUSG00000015461	ENSMUSG00000026663	Nonpseudogene
Mus musculus	Essential	ENSMUSG00000015522	ENSMUSG00000015709	Nonpseudogene
Mus musculus	Essential	ENSMUSG00000015568	ENSMUSG00000002847	Nonpseudogene
Mus musculus	Essential	ENSMUSG00000015568	ENSMUSG00000025091	Nonpseudogene
Mus musculus	Essential	ENSMUSG00000015568	ENSMUSG00000032207	Nonpseudogene
Mus musculus	Essential	ENSMUSG00000015568	ENSMUSG00000042179	Nonpseudogene
Mus musculus	Essential	ENSMUSG00000015568	ENSMUSG00000046008	Nonpseudogene
Mus musculus	Essential	ENSMUSG00000015568	ENSMUSG00000053846	Nonpseudogene
Mus musculus	Essential	ENSMUSG00000015619	ENSMUSG00000015053	Nonpseudogene
Mus musculus	Essential	ENSMUSG00000015627	ENSMUSG00000005836	Nonpseudogene
Mus musculus	Essential	ENSMUSG00000015709	ENSMUSG00000015522	Nonpseudogene
Mus musculus	Essential	ENSMUSG00000015755	ENSMUSG00000035476	Nonpseudogene
Mus musculus	Essential	ENSMUSG00000015846	ENSMUSG00000000440	Nonpseudogene
Mus musculus	Essential	ENSMUSG00000015846	ENSMUSG00000001288	Nonpseudogene
Mus musculus	Essential	ENSMUSG00000015846	ENSMUSG00000002108	Nonpseudogene
Mus musculus	Essential	ENSMUSG00000015846	ENSMUSG00000002250	Nonpseudogene
Mus musculus	Essential	ENSMUSG00000015846	ENSMUSG00000002393	Nonpseudogene
Mus musculus	Essential	ENSMUSG00000015846	ENSMUSG00000005677	Nonpseudogene
Mus musculus	Essential	ENSMUSG00000015846	ENSMUSG00000015843	Nonpseudogene
Mus musculus	Essential	ENSMUSG00000015846	ENSMUSG00000017491	Nonpseudogene
Mus musculus	Essential	ENSMUSG00000015846	ENSMUSG00000017688	Nonpseudogene
Mus musculus	Essential	ENSMUSG00000015846	ENSMUSG00000017950	Nonpseudogene
Mus musculus	Essential	ENSMUSG00000015846	ENSMUSG00000019803	Nonpseudogene
Mus musculus	Essential	ENSMUSG00000015846	ENSMUSG00000021055	Nonpseudogene
Mus musculus	Essential	ENSMUSG00000015846	ENSMUSG00000021255	Nonpseudogene
Mus musculus	Essential	ENSMUSG00000015846	ENSMUSG00000021779	Nonpseudogene
Mus musculus	Essential	ENSMUSG00000015846	ENSMUSG00000022383	Nonpseudogene
Mus musculus	Essential	ENSMUSG00000015846	ENSMUSG00000024955	Nonpseudogene
Mus musculus	Essential	ENSMUSG00000015846	ENSMUSG00000026610	Nonpseudogene
Mus musculus	Essential	ENSMUSG00000015846	ENSMUSG00000030551	Nonpseudogene
Mus musculus	Essential	ENSMUSG00000015846	ENSMUSG00000032292	Nonpseudogene
Mus musculus	Essential	ENSMUSG00000015846	ENSMUSG00000037992	Nonpseudogene
Mus musculus	Essential	ENSMUSG00000015846	ENSMUSG00000039656	Nonpseudogene
Mus musculus	Essential	ENSMUSG00000015846	ENSMUSG00000047638	Nonpseudogene
Mus musculus	Essential	ENSMUSG00000015846	ENSMUSG00000048938	Nonpseudogene
Mus musculus	Essential	ENSMUSG00000015846	ENSMUSG00000058756	Nonpseudogene
Mus musculus	Essential	ENSMUSG00000015846	ENSMUSG00000060601	Nonpseudogene
Mus musculus	Essential	ENSMUSG00000015846	ENSMUSG00000069171	Nonpseudogene
Mus musculus	Essential	ENSMUSG00000015957	ENSMUSG00000000125	Nonpseudogene
Mus musculus	Essential	ENSMUSG00000015957	ENSMUSG00000000126	Nonpseudogene
Mus musculus	Essential	ENSMUSG00000015957	ENSMUSG00000009900	Nonpseudogene
Mus musculus	Essential	ENSMUSG00000015957	ENSMUSG00000010797	Nonpseudogene
Mus musculus	Essential	ENSMUSG00000015957	ENSMUSG00000012282	Nonpseudogene
Mus musculus	Essential	ENSMUSG00000015957	ENSMUSG00000018486	Nonpseudogene
Mus musculus	Essential	ENSMUSG00000015957	ENSMUSG00000021994	Nonpseudogene
Mus musculus	Essential	ENSMUSG00000015957	ENSMUSG00000022996	Nonpseudogene
Mus musculus	Essential	ENSMUSG00000015957	ENSMUSG00000022997	Nonpseudogene
Mus musculus	Essential	ENSMUSG00000015957	ENSMUSG00000026167	Nonpseudogene
Mus musculus	Essential	ENSMUSG00000015957	ENSMUSG00000027840	Nonpseudogene
Mus musculus	Essential	ENSMUSG00000015957	ENSMUSG00000029671	Nonpseudogene
Mus musculus	Essential	ENSMUSG00000015957	ENSMUSG00000030093	Nonpseudogene
Mus musculus	Essential	ENSMUSG00000015957	ENSMUSG00000030170	Nonpseudogene
Mus musculus	Essential	ENSMUSG00000015957	ENSMUSG00000033227	Nonpseudogene
Mus musculus	Essential	ENSMUSG00000015957	ENSMUSG00000036856	Nonpseudogene
Mus musculus	Essential	ENSMUSG00000015957	ENSMUSG00000036961	Nonpseudogene
Mus musculus	Essential	ENSMUSG00000015968	ENSMUSG00000026407	Nonpseudogene
Mus musculus	Essential	ENSMUSG00000015968	ENSMUSG00000031142	Nonpseudogene
Mus musculus	Essential	ENSMUSG00000015968	ENSMUSG00000051331	Nonpseudogene
Mus musculus	Essential	ENSMUSG00000016028	ENSMUSG00000023473	Nonpseudogene
Mus musculus	Essential	ENSMUSG00000016028	ENSMUSG00000068740	Nonpseudogene
Mus musculus	Essential	ENSMUSG00000016087	ENSMUSG00000040732	Nonpseudogene
Mus musculus	Essential	ENSMUSG00000016477	ENSMUSG00000018983	Nonpseudogene
Mus musculus	Essential	ENSMUSG00000016477	ENSMUSG00000027490	Nonpseudogene
Mus musculus	Essential	ENSMUSG00000016534	ENSMUSG00000031447	Nonpseudogene
Mus musculus	Essential	ENSMUSG00000016619	ENSMUSG00000072878	Nonpseudogene
Mus musculus	Essential	ENSMUSG00000016763	ENSMUSG00000007279	Nonpseudogene
Mus musculus	Essential	ENSMUSG00000016763	ENSMUSG00000038677	Nonpseudogene
Mus musculus	Essential	ENSMUSG00000016918	ENSMUSG00000006800	Nonpseudogene
Mus musculus	Essential	ENSMUSG00000016933	ENSMUSG00000034330	Nonpseudogene
Mus musculus	Essential	ENSMUSG00000016942	ENSMUSG00000031995	Nonpseudogene
Mus musculus	Essential	ENSMUSG00000016942	ENSMUSG00000033177	Nonpseudogene
Mus musculus	Essential	ENSMUSG00000017167	ENSMUSG00000031772	Nonpseudogene
Mus musculus	Essential	ENSMUSG00000017167	ENSMUSG00000033063	Nonpseudogene
Mus musculus	Essential	ENSMUSG00000017167	ENSMUSG00000038048	Nonpseudogene
Mus musculus	Essential	ENSMUSG00000017167	ENSMUSG00000039419	Nonpseudogene
Mus musculus	Essential	ENSMUSG00000017167	ENSMUSG00000067028	Nonpseudogene
Mus musculus	Essential	ENSMUSG00000017167	ENSMUSG00000070695	Nonpseudogene
Mus musculus	Essential	ENSMUSG00000017386	ENSMUSG00000021277	Nonpseudogene
Mus musculus	Essential	ENSMUSG00000017386	ENSMUSG00000026942	Nonpseudogene
Mus musculus	Essential	ENSMUSG00000017386	ENSMUSG00000027164	Nonpseudogene
Mus musculus	Essential	ENSMUSG00000017485	ENSMUSG00000020914	Nonpseudogene
Mus musculus	Essential	ENSMUSG00000017491	ENSMUSG00000000440	Nonpseudogene
Mus musculus	Essential	ENSMUSG00000017491	ENSMUSG00000001288	Nonpseudogene
Mus musculus	Essential	ENSMUSG00000017491	ENSMUSG00000002108	Nonpseudogene
Mus musculus	Essential	ENSMUSG00000017491	ENSMUSG00000002250	Nonpseudogene
Mus musculus	Essential	ENSMUSG00000017491	ENSMUSG00000002393	Nonpseudogene
Mus musculus	Essential	ENSMUSG00000017491	ENSMUSG00000005677	Nonpseudogene
Mus musculus	Essential	ENSMUSG00000017491	ENSMUSG00000015843	Nonpseudogene
Mus musculus	Essential	ENSMUSG00000017491	ENSMUSG00000015846	Nonpseudogene
Mus musculus	Essential	ENSMUSG00000017491	ENSMUSG00000017688	Nonpseudogene
Mus musculus	Essential	ENSMUSG00000017491	ENSMUSG00000017950	Nonpseudogene
Mus musculus	Essential	ENSMUSG00000017491	ENSMUSG00000019768	Nonpseudogene
Mus musculus	Essential	ENSMUSG00000017491	ENSMUSG00000019803	Nonpseudogene
Mus musculus	Essential	ENSMUSG00000017491	ENSMUSG00000021255	Nonpseudogene
Mus musculus	Essential	ENSMUSG00000017491	ENSMUSG00000021779	Nonpseudogene
Mus musculus	Essential	ENSMUSG00000017491	ENSMUSG00000022383	Nonpseudogene
Mus musculus	Essential	ENSMUSG00000017491	ENSMUSG00000022479	Nonpseudogene
Mus musculus	Essential	ENSMUSG00000017491	ENSMUSG00000022809	Nonpseudogene
Mus musculus	Essential	ENSMUSG00000017491	ENSMUSG00000026610	Nonpseudogene
Mus musculus	Essential	ENSMUSG00000017491	ENSMUSG00000030551	Nonpseudogene
Mus musculus	Essential	ENSMUSG00000017491	ENSMUSG00000032292	Nonpseudogene
Mus musculus	Essential	ENSMUSG00000017491	ENSMUSG00000037992	Nonpseudogene
Mus musculus	Essential	ENSMUSG00000017491	ENSMUSG00000047638	Nonpseudogene
Mus musculus	Essential	ENSMUSG00000017491	ENSMUSG00000048938	Nonpseudogene
Mus musculus	Essential	ENSMUSG00000017491	ENSMUSG00000058756	Nonpseudogene
Mus musculus	Essential	ENSMUSG00000017491	ENSMUSG00000060601	Nonpseudogene
Mus musculus	Essential	ENSMUSG00000017491	ENSMUSG00000069171	Nonpseudogene
Mus musculus	Essential	ENSMUSG00000017697	ENSMUSG00000027259	Nonpseudogene
Mus musculus	Essential	ENSMUSG00000017724	ENSMUSG00000047643	pseudogene
Mus musculus	Essential	ENSMUSG00000017724	ENSMUSG00000004151	Nonpseudogene
Mus musculus	Essential	ENSMUSG00000017724	ENSMUSG00000013089	Nonpseudogene
Mus musculus	Essential	ENSMUSG00000017740	ENSMUSG00000017756	Nonpseudogene
Mus musculus	Essential	ENSMUSG00000017740	ENSMUSG00000017765	Nonpseudogene
Mus musculus	Essential	ENSMUSG00000017740	ENSMUSG00000027130	Nonpseudogene
Mus musculus	Essential	ENSMUSG00000017740	ENSMUSG00000031766	Nonpseudogene
Mus musculus	Essential	ENSMUSG00000017776	ENSMUSG00000006134	Nonpseudogene
Mus musculus	Essential	ENSMUSG00000017781	ENSMUSG00000050017	Nonpseudogene
Mus musculus	Essential	ENSMUSG00000017817	ENSMUSG00000042686	Nonpseudogene
Mus musculus	Essential	ENSMUSG00000017830	ENSMUSG00000026896	Nonpseudogene
Mus musculus	Essential	ENSMUSG00000017830	ENSMUSG00000040296	Nonpseudogene
Mus musculus	Essential	ENSMUSG00000017861	ENSMUSG00000025912	Nonpseudogene
Mus musculus	Essential	ENSMUSG00000017929	ENSMUSG00000022793	Nonpseudogene
Mus musculus	Essential	ENSMUSG00000017929	ENSMUSG00000028413	Nonpseudogene
Mus musculus	Essential	ENSMUSG00000017929	ENSMUSG00000028541	Nonpseudogene
Mus musculus	Essential	ENSMUSG00000017929	ENSMUSG00000052423	Nonpseudogene
Mus musculus	Essential	ENSMUSG00000017929	ENSMUSG00000056124	Nonpseudogene
Mus musculus	Essential	ENSMUSG00000017950	ENSMUSG00000000440	Nonpseudogene
Mus musculus	Essential	ENSMUSG00000017950	ENSMUSG00000001288	Nonpseudogene
Mus musculus	Essential	ENSMUSG00000017950	ENSMUSG00000002108	Nonpseudogene
Mus musculus	Essential	ENSMUSG00000017950	ENSMUSG00000002393	Nonpseudogene
Mus musculus	Essential	ENSMUSG00000017950	ENSMUSG00000005677	Nonpseudogene
Mus musculus	Essential	ENSMUSG00000017950	ENSMUSG00000015843	Nonpseudogene
Mus musculus	Essential	ENSMUSG00000017950	ENSMUSG00000015846	Nonpseudogene
Mus musculus	Essential	ENSMUSG00000017950	ENSMUSG00000017491	Nonpseudogene
Mus musculus	Essential	ENSMUSG00000017950	ENSMUSG00000017688	Nonpseudogene
Mus musculus	Essential	ENSMUSG00000017950	ENSMUSG00000019803	Nonpseudogene
Mus musculus	Essential	ENSMUSG00000017950	ENSMUSG00000021055	Nonpseudogene
Mus musculus	Essential	ENSMUSG00000017950	ENSMUSG00000021255	Nonpseudogene
Mus musculus	Essential	ENSMUSG00000017950	ENSMUSG00000021779	Nonpseudogene
Mus musculus	Essential	ENSMUSG00000017950	ENSMUSG00000022383	Nonpseudogene
Mus musculus	Essential	ENSMUSG00000017950	ENSMUSG00000022809	Nonpseudogene
Mus musculus	Essential	ENSMUSG00000017950	ENSMUSG00000024955	Nonpseudogene
Mus musculus	Essential	ENSMUSG00000017950	ENSMUSG00000026610	Nonpseudogene
Mus musculus	Essential	ENSMUSG00000017950	ENSMUSG00000030551	Nonpseudogene
Mus musculus	Essential	ENSMUSG00000017950	ENSMUSG00000032292	Nonpseudogene
Mus musculus	Essential	ENSMUSG00000017950	ENSMUSG00000037992	Nonpseudogene
Mus musculus	Essential	ENSMUSG00000017950	ENSMUSG00000047638	Nonpseudogene
Mus musculus	Essential	ENSMUSG00000017950	ENSMUSG00000048938	Nonpseudogene
Mus musculus	Essential	ENSMUSG00000017950	ENSMUSG00000058756	Nonpseudogene
Mus musculus	Essential	ENSMUSG00000017950	ENSMUSG00000069171	Nonpseudogene
Mus musculus	Essential	ENSMUSG00000017978	ENSMUSG00000054423	Nonpseudogene
Mus musculus	Essential	ENSMUSG00000018143	ENSMUSG00000042622	Nonpseudogene
Mus musculus	Essential	ENSMUSG00000018143	ENSMUSG00000051510	Nonpseudogene
Mus musculus	Essential	ENSMUSG00000018166	ENSMUSG00000020122	Nonpseudogene
Mus musculus	Essential	ENSMUSG00000018166	ENSMUSG00000062209	Nonpseudogene
Mus musculus	Essential	ENSMUSG00000018166	ENSMUSG00000062312	Nonpseudogene
Mus musculus	Essential	ENSMUSG00000018169	ENSMUSG00000025158	Nonpseudogene
Mus musculus	Essential	ENSMUSG00000018169	ENSMUSG00000029570	Nonpseudogene
Mus musculus	Essential	ENSMUSG00000018209	ENSMUSG00000022329	Nonpseudogene
Mus musculus	Essential	ENSMUSG00000018209	ENSMUSG00000024830	Nonpseudogene
Mus musculus	Essential	ENSMUSG00000018209	ENSMUSG00000069089	Nonpseudogene
Mus musculus	Essential	ENSMUSG00000018217	ENSMUSG00000022505	Nonpseudogene
Mus musculus	Essential	ENSMUSG00000018217	ENSMUSG00000030208	Nonpseudogene
Mus musculus	Essential	ENSMUSG00000018217	ENSMUSG00000040212	Nonpseudogene
Mus musculus	Essential	ENSMUSG00000018263	ENSMUSG00000000094	Nonpseudogene
Mus musculus	Essential	ENSMUSG00000018293	ENSMUSG00000027805	Nonpseudogene
Mus musculus	Essential	ENSMUSG00000018395	ENSMUSG00000020668	Nonpseudogene
Mus musculus	Essential	ENSMUSG00000018486	ENSMUSG00000000125	Nonpseudogene
Mus musculus	Essential	ENSMUSG00000018486	ENSMUSG00000000126	Nonpseudogene
Mus musculus	Essential	ENSMUSG00000018486	ENSMUSG00000009900	Nonpseudogene
Mus musculus	Essential	ENSMUSG00000018486	ENSMUSG00000010797	Nonpseudogene
Mus musculus	Essential	ENSMUSG00000018486	ENSMUSG00000012282	Nonpseudogene
Mus musculus	Essential	ENSMUSG00000018486	ENSMUSG00000015957	Nonpseudogene
Mus musculus	Essential	ENSMUSG00000018486	ENSMUSG00000021994	Nonpseudogene
Mus musculus	Essential	ENSMUSG00000018486	ENSMUSG00000022996	Nonpseudogene
Mus musculus	Essential	ENSMUSG00000018486	ENSMUSG00000022997	Nonpseudogene
Mus musculus	Essential	ENSMUSG00000018486	ENSMUSG00000026167	Nonpseudogene
Mus musculus	Essential	ENSMUSG00000018486	ENSMUSG00000027840	Nonpseudogene
Mus musculus	Essential	ENSMUSG00000018486	ENSMUSG00000029671	Nonpseudogene
Mus musculus	Essential	ENSMUSG00000018486	ENSMUSG00000030093	Nonpseudogene
Mus musculus	Essential	ENSMUSG00000018486	ENSMUSG00000030170	Nonpseudogene
Mus musculus	Essential	ENSMUSG00000018486	ENSMUSG00000033227	Nonpseudogene
Mus musculus	Essential	ENSMUSG00000018486	ENSMUSG00000036856	Nonpseudogene
Mus musculus	Essential	ENSMUSG00000018486	ENSMUSG00000036961	Nonpseudogene
Mus musculus	Essential	ENSMUSG00000018537	ENSMUSG00000026739	Nonpseudogene
Mus musculus	Essential	ENSMUSG00000018537	ENSMUSG00000033623	Nonpseudogene
Mus musculus	Essential	ENSMUSG00000018537	ENSMUSG00000069678	Nonpseudogene
Mus musculus	Essential	ENSMUSG00000018547	ENSMUSG00000024867	Nonpseudogene
Mus musculus	Essential	ENSMUSG00000018547	ENSMUSG00000025417	Nonpseudogene
Mus musculus	Essential	ENSMUSG00000018547	ENSMUSG00000026737	Nonpseudogene
Mus musculus	Essential	ENSMUSG00000018547	ENSMUSG00000028126	Nonpseudogene
Mus musculus	Essential	ENSMUSG00000018547	ENSMUSG00000046854	Nonpseudogene
Mus musculus	Essential	ENSMUSG00000018569	ENSMUSG00000001739	Nonpseudogene
Mus musculus	Essential	ENSMUSG00000018569	ENSMUSG00000008843	Nonpseudogene
Mus musculus	Essential	ENSMUSG00000018569	ENSMUSG00000022132	Nonpseudogene
Mus musculus	Essential	ENSMUSG00000018569	ENSMUSG00000022512	Nonpseudogene
Mus musculus	Essential	ENSMUSG00000018569	ENSMUSG00000023906	Nonpseudogene
Mus musculus	Essential	ENSMUSG00000018569	ENSMUSG00000032473	Nonpseudogene
Mus musculus	Essential	ENSMUSG00000018569	ENSMUSG00000037625	Nonpseudogene
Mus musculus	Essential	ENSMUSG00000018569	ENSMUSG00000038064	Nonpseudogene
Mus musculus	Essential	ENSMUSG00000018569	ENSMUSG00000038148	Nonpseudogene
Mus musculus	Essential	ENSMUSG00000018569	ENSMUSG00000041378	Nonpseudogene
Mus musculus	Essential	ENSMUSG00000018569	ENSMUSG00000047109	Nonpseudogene
Mus musculus	Essential	ENSMUSG00000018569	ENSMUSG00000047230	Nonpseudogene
Mus musculus	Essential	ENSMUSG00000018569	ENSMUSG00000047501	Nonpseudogene
Mus musculus	Essential	ENSMUSG00000018569	ENSMUSG00000050520	Nonpseudogene
Mus musculus	Essential	ENSMUSG00000018569	ENSMUSG00000055811	Nonpseudogene
Mus musculus	Essential	ENSMUSG00000018569	ENSMUSG00000061974	Nonpseudogene
Mus musculus	Essential	ENSMUSG00000018569	ENSMUSG00000066058	Nonpseudogene
Mus musculus	Essential	ENSMUSG00000018569	ENSMUSG00000066720	Nonpseudogene
Mus musculus	Essential	ENSMUSG00000018569	ENSMUSG00000070473	Nonpseudogene
Mus musculus	Essential	ENSMUSG00000018569	ENSMUSG00000091530	Nonpseudogene
Mus musculus	Essential	ENSMUSG00000018574	ENSMUSG00000003809	Nonpseudogene
Mus musculus	Essential	ENSMUSG00000018574	ENSMUSG00000027710	Nonpseudogene
Mus musculus	Essential	ENSMUSG00000018583	ENSMUSG00000029405	Nonpseudogene
Mus musculus	Essential	ENSMUSG00000018604	ENSMUSG00000000093	Nonpseudogene
Mus musculus	Essential	ENSMUSG00000018654	ENSMUSG00000002578	Nonpseudogene
Mus musculus	Essential	ENSMUSG00000018654	ENSMUSG00000018168	Nonpseudogene
Mus musculus	Essential	ENSMUSG00000018654	ENSMUSG00000025997	Nonpseudogene
Mus musculus	Essential	ENSMUSG00000018654	ENSMUSG00000040167	Nonpseudogene
Mus musculus	Essential	ENSMUSG00000018698	ENSMUSG00000000247	Nonpseudogene
Mus musculus	Essential	ENSMUSG00000018698	ENSMUSG00000026934	Nonpseudogene
Mus musculus	Essential	ENSMUSG00000018698	ENSMUSG00000029595	Nonpseudogene
Mus musculus	Essential	ENSMUSG00000018707	ENSMUSG00000005237	Nonpseudogene
Mus musculus	Essential	ENSMUSG00000018707	ENSMUSG00000018581	Nonpseudogene
Mus musculus	Essential	ENSMUSG00000018707	ENSMUSG00000019027	Nonpseudogene
Mus musculus	Essential	ENSMUSG00000018707	ENSMUSG00000022262	Nonpseudogene
Mus musculus	Essential	ENSMUSG00000018707	ENSMUSG00000033826	Nonpseudogene
Mus musculus	Essential	ENSMUSG00000018707	ENSMUSG00000033987	Nonpseudogene
Mus musculus	Essential	ENSMUSG00000018707	ENSMUSG00000038011	Nonpseudogene
Mus musculus	Essential	ENSMUSG00000018707	ENSMUSG00000047193	Nonpseudogene
Mus musculus	Essential	ENSMUSG00000018707	ENSMUSG00000052273	Nonpseudogene
Mus musculus	Essential	ENSMUSG00000018707	ENSMUSG00000056752	Nonpseudogene
Mus musculus	Essential	ENSMUSG00000018736	ENSMUSG00000022678	Nonpseudogene
Mus musculus	Essential	ENSMUSG00000018822	ENSMUSG00000027004	Nonpseudogene
Mus musculus	Essential	ENSMUSG00000018822	ENSMUSG00000027996	Nonpseudogene
Mus musculus	Essential	ENSMUSG00000018822	ENSMUSG00000031548	Nonpseudogene
Mus musculus	Essential	ENSMUSG00000018830	ENSMUSG00000000631	Nonpseudogene
Mus musculus	Essential	ENSMUSG00000018830	ENSMUSG00000020900	Nonpseudogene
Mus musculus	Essential	ENSMUSG00000018830	ENSMUSG00000020908	Nonpseudogene
Mus musculus	Essential	ENSMUSG00000018830	ENSMUSG00000022443	Nonpseudogene
Mus musculus	Essential	ENSMUSG00000018830	ENSMUSG00000030739	Nonpseudogene
Mus musculus	Essential	ENSMUSG00000018830	ENSMUSG00000033196	Nonpseudogene
Mus musculus	Essential	ENSMUSG00000018830	ENSMUSG00000040752	Nonpseudogene
Mus musculus	Essential	ENSMUSG00000018830	ENSMUSG00000053093	Nonpseudogene
Mus musculus	Essential	ENSMUSG00000018830	ENSMUSG00000055775	Nonpseudogene
Mus musculus	Essential	ENSMUSG00000018830	ENSMUSG00000056328	Nonpseudogene
Mus musculus	Essential	ENSMUSG00000018830	ENSMUSG00000057003	Nonpseudogene
Mus musculus	Essential	ENSMUSG00000018830	ENSMUSG00000060180	Nonpseudogene
Mus musculus	Essential	ENSMUSG00000018830	ENSMUSG00000074652	Nonpseudogene
Mus musculus	Essential	ENSMUSG00000018830	ENSMUSG00000092009	Nonpseudogene
Mus musculus	Essential	ENSMUSG00000018841	ENSMUSG00000007646	Nonpseudogene
Mus musculus	Essential	ENSMUSG00000018841	ENSMUSG00000027323	Nonpseudogene
Mus musculus	Essential	ENSMUSG00000018841	ENSMUSG00000059060	Nonpseudogene
Mus musculus	Essential	ENSMUSG00000018893	ENSMUSG00000020810	Nonpseudogene
Mus musculus	Essential	ENSMUSG00000018973	ENSMUSG00000029844	Nonpseudogene
Mus musculus	Essential	ENSMUSG00000018983	ENSMUSG00000016477	Nonpseudogene
Mus musculus	Essential	ENSMUSG00000018983	ENSMUSG00000027490	Nonpseudogene
Mus musculus	Essential	ENSMUSG00000019066	ENSMUSG00000000711	Nonpseudogene
Mus musculus	Essential	ENSMUSG00000019066	ENSMUSG00000002233	Nonpseudogene
Mus musculus	Essential	ENSMUSG00000019066	ENSMUSG00000003037	Nonpseudogene
Mus musculus	Essential	ENSMUSG00000019066	ENSMUSG00000003411	Nonpseudogene
Mus musculus	Essential	ENSMUSG00000019066	ENSMUSG00000004451	Nonpseudogene
Mus musculus	Essential	ENSMUSG00000019066	ENSMUSG00000004768	Nonpseudogene
Mus musculus	Essential	ENSMUSG00000019066	ENSMUSG00000004771	Nonpseudogene
Mus musculus	Essential	ENSMUSG00000019066	ENSMUSG00000006699	Nonpseudogene
Mus musculus	Essential	ENSMUSG00000019066	ENSMUSG00000007815	Nonpseudogene
Mus musculus	Essential	ENSMUSG00000019066	ENSMUSG00000008601	Nonpseudogene
Mus musculus	Essential	ENSMUSG00000019066	ENSMUSG00000008859	Nonpseudogene
Mus musculus	Essential	ENSMUSG00000019066	ENSMUSG00000010529	Nonpseudogene
Mus musculus	Essential	ENSMUSG00000019066	ENSMUSG00000016637	Nonpseudogene
Mus musculus	Essential	ENSMUSG00000019066	ENSMUSG00000017144	Nonpseudogene
Mus musculus	Essential	ENSMUSG00000019066	ENSMUSG00000017831	Nonpseudogene
Mus musculus	Essential	ENSMUSG00000019066	ENSMUSG00000018012	Nonpseudogene
Mus musculus	Essential	ENSMUSG00000019066	ENSMUSG00000019173	Nonpseudogene
Mus musculus	Essential	ENSMUSG00000019066	ENSMUSG00000019478	Nonpseudogene
Mus musculus	Essential	ENSMUSG00000019066	ENSMUSG00000019832	Nonpseudogene
Mus musculus	Essential	ENSMUSG00000019066	ENSMUSG00000020132	Nonpseudogene
Mus musculus	Essential	ENSMUSG00000019066	ENSMUSG00000020149	Nonpseudogene
Mus musculus	Essential	ENSMUSG00000019066	ENSMUSG00000020671	Nonpseudogene
Mus musculus	Essential	ENSMUSG00000019066	ENSMUSG00000020732	Nonpseudogene
Mus musculus	Essential	ENSMUSG00000019066	ENSMUSG00000021062	Nonpseudogene
Mus musculus	Essential	ENSMUSG00000019066	ENSMUSG00000021700	Nonpseudogene
Mus musculus	Essential	ENSMUSG00000019066	ENSMUSG00000022159	Nonpseudogene
Mus musculus	Essential	ENSMUSG00000019066	ENSMUSG00000023755	Nonpseudogene
Mus musculus	Essential	ENSMUSG00000019066	ENSMUSG00000024143	Nonpseudogene
Mus musculus	Essential	ENSMUSG00000019066	ENSMUSG00000024511	Nonpseudogene
Mus musculus	Essential	ENSMUSG00000019066	ENSMUSG00000024870	Nonpseudogene
Mus musculus	Essential	ENSMUSG00000019066	ENSMUSG00000025499	Nonpseudogene
Mus musculus	Essential	ENSMUSG00000019066	ENSMUSG00000026304	Nonpseudogene
Mus musculus	Essential	ENSMUSG00000019066	ENSMUSG00000026433	Nonpseudogene
Mus musculus	Essential	ENSMUSG00000019066	ENSMUSG00000026878	Nonpseudogene
Mus musculus	Essential	ENSMUSG00000019066	ENSMUSG00000027519	Nonpseudogene
Mus musculus	Essential	ENSMUSG00000019066	ENSMUSG00000027739	Nonpseudogene
Mus musculus	Essential	ENSMUSG00000019066	ENSMUSG00000027852	Nonpseudogene
Mus musculus	Essential	ENSMUSG00000019066	ENSMUSG00000027935	Nonpseudogene
Mus musculus	Essential	ENSMUSG00000019066	ENSMUSG00000028057	Nonpseudogene
Mus musculus	Essential	ENSMUSG00000019066	ENSMUSG00000028287	Nonpseudogene
Mus musculus	Essential	ENSMUSG00000019066	ENSMUSG00000028945	Nonpseudogene
Mus musculus	Essential	ENSMUSG00000019066	ENSMUSG00000029128	Nonpseudogene
Mus musculus	Essential	ENSMUSG00000019066	ENSMUSG00000029204	Nonpseudogene
Mus musculus	Essential	ENSMUSG00000019066	ENSMUSG00000029430	Nonpseudogene
Mus musculus	Essential	ENSMUSG00000019066	ENSMUSG00000029518	Nonpseudogene
Mus musculus	Essential	ENSMUSG00000019066	ENSMUSG00000029641	Nonpseudogene
Mus musculus	Essential	ENSMUSG00000019066	ENSMUSG00000029923	Nonpseudogene
Mus musculus	Essential	ENSMUSG00000019066	ENSMUSG00000030222	Nonpseudogene
Mus musculus	Essential	ENSMUSG00000019066	ENSMUSG00000030265	Nonpseudogene
Mus musculus	Essential	ENSMUSG00000019066	ENSMUSG00000030559	Nonpseudogene
Mus musculus	Essential	ENSMUSG00000019066	ENSMUSG00000030643	Nonpseudogene
Mus musculus	Essential	ENSMUSG00000019066	ENSMUSG00000030704	Nonpseudogene
Mus musculus	Essential	ENSMUSG00000019066	ENSMUSG00000031104	Nonpseudogene
Mus musculus	Essential	ENSMUSG00000019066	ENSMUSG00000031202	Nonpseudogene
Mus musculus	Essential	ENSMUSG00000019066	ENSMUSG00000031840	Nonpseudogene
Mus musculus	Essential	ENSMUSG00000019066	ENSMUSG00000032202	Nonpseudogene
Mus musculus	Essential	ENSMUSG00000019066	ENSMUSG00000032470	Nonpseudogene
Mus musculus	Essential	ENSMUSG00000019066	ENSMUSG00000032549	Nonpseudogene
Mus musculus	Essential	ENSMUSG00000019066	ENSMUSG00000033220	Nonpseudogene
Mus musculus	Essential	ENSMUSG00000019066	ENSMUSG00000034226	Nonpseudogene
Mus musculus	Essential	ENSMUSG00000019066	ENSMUSG00000034789	Nonpseudogene
Mus musculus	Essential	ENSMUSG00000019066	ENSMUSG00000036463	Nonpseudogene
Mus musculus	Essential	ENSMUSG00000019066	ENSMUSG00000036894	Nonpseudogene
Mus musculus	Essential	ENSMUSG00000019066	ENSMUSG00000036943	Nonpseudogene
Mus musculus	Essential	ENSMUSG00000019066	ENSMUSG00000039960	Nonpseudogene
Mus musculus	Essential	ENSMUSG00000019066	ENSMUSG00000041845	Nonpseudogene
Mus musculus	Essential	ENSMUSG00000019066	ENSMUSG00000043463	Nonpseudogene
Mus musculus	Essential	ENSMUSG00000019066	ENSMUSG00000043670	Nonpseudogene
Mus musculus	Essential	ENSMUSG00000019066	ENSMUSG00000046768	Nonpseudogene
Mus musculus	Essential	ENSMUSG00000019066	ENSMUSG00000047187	Nonpseudogene
Mus musculus	Essential	ENSMUSG00000019066	ENSMUSG00000047842	Nonpseudogene
Mus musculus	Essential	ENSMUSG00000019066	ENSMUSG00000049907	Nonpseudogene
Mus musculus	Essential	ENSMUSG00000019066	ENSMUSG00000050029	Nonpseudogene
Mus musculus	Essential	ENSMUSG00000019066	ENSMUSG00000051615	Nonpseudogene
Mus musculus	Essential	ENSMUSG00000019066	ENSMUSG00000052681	Nonpseudogene
Mus musculus	Essential	ENSMUSG00000019066	ENSMUSG00000052688	Nonpseudogene
Mus musculus	Essential	ENSMUSG00000019066	ENSMUSG00000053291	Nonpseudogene
Mus musculus	Essential	ENSMUSG00000019066	ENSMUSG00000054364	Nonpseudogene
Mus musculus	Essential	ENSMUSG00000019066	ENSMUSG00000054855	Nonpseudogene
Mus musculus	Essential	ENSMUSG00000019066	ENSMUSG00000055069	Nonpseudogene
Mus musculus	Essential	ENSMUSG00000019066	ENSMUSG00000055723	Nonpseudogene
Mus musculus	Essential	ENSMUSG00000019066	ENSMUSG00000056515	Nonpseudogene
Mus musculus	Essential	ENSMUSG00000019066	ENSMUSG00000057455	Nonpseudogene
Mus musculus	Essential	ENSMUSG00000019066	ENSMUSG00000068798	Nonpseudogene
Mus musculus	Essential	ENSMUSG00000019066	ENSMUSG00000073639	Nonpseudogene
Mus musculus	Essential	ENSMUSG00000019066	ENSMUSG00000073982	Nonpseudogene
Mus musculus	Essential	ENSMUSG00000019066	ENSMUSG00000077450	Nonpseudogene
Mus musculus	Essential	ENSMUSG00000019066	ENSMUSG00000079316	Nonpseudogene
Mus musculus	Essential	ENSMUSG00000019066	ENSMUSG00000079477	Nonpseudogene
Mus musculus	Essential	ENSMUSG00000019066	ENSMUSG00000079657	Nonpseudogene
Mus musculus	Essential	ENSMUSG00000019066	ENSMUSG00000083649	Nonpseudogene
Mus musculus	Essential	ENSMUSG00000019066	ENSMUSG00000089687	Nonpseudogene
Mus musculus	Essential	ENSMUSG00000019066	ENSMUSG00000092164	Nonpseudogene
Mus musculus	Essential	ENSMUSG00000019194	ENSMUSG00000049281	Nonpseudogene
Mus musculus	Essential	ENSMUSG00000019464	ENSMUSG00000028036	Nonpseudogene
Mus musculus	Essential	ENSMUSG00000019464	ENSMUSG00000034881	Nonpseudogene
Mus musculus	Essential	ENSMUSG00000019464	ENSMUSG00000037759	Nonpseudogene
Mus musculus	Essential	ENSMUSG00000019464	ENSMUSG00000039942	Nonpseudogene
Mus musculus	Essential	ENSMUSG00000019464	ENSMUSG00000040016	Nonpseudogene
Mus musculus	Essential	ENSMUSG00000019464	ENSMUSG00000043017	Nonpseudogene
Mus musculus	Essential	ENSMUSG00000019464	ENSMUSG00000071489	Nonpseudogene
Mus musculus	Essential	ENSMUSG00000019699	ENSMUSG00000001630	Nonpseudogene
Mus musculus	Essential	ENSMUSG00000019699	ENSMUSG00000001729	Nonpseudogene
Mus musculus	Essential	ENSMUSG00000019699	ENSMUSG00000004056	Nonpseudogene
Mus musculus	Essential	ENSMUSG00000019699	ENSMUSG00000016179	Nonpseudogene
Mus musculus	Essential	ENSMUSG00000019699	ENSMUSG00000017868	Nonpseudogene
Mus musculus	Essential	ENSMUSG00000019699	ENSMUSG00000019970	Nonpseudogene
Mus musculus	Essential	ENSMUSG00000019699	ENSMUSG00000020897	Nonpseudogene
Mus musculus	Essential	ENSMUSG00000019699	ENSMUSG00000024006	Nonpseudogene
Mus musculus	Essential	ENSMUSG00000019699	ENSMUSG00000024830	Nonpseudogene
Mus musculus	Essential	ENSMUSG00000019699	ENSMUSG00000025915	Nonpseudogene
Mus musculus	Essential	ENSMUSG00000019761	ENSMUSG00000006777	Nonpseudogene
Mus musculus	Essential	ENSMUSG00000019761	ENSMUSG00000020916	Nonpseudogene
Mus musculus	Essential	ENSMUSG00000019761	ENSMUSG00000020932	Nonpseudogene
Mus musculus	Essential	ENSMUSG00000019761	ENSMUSG00000022055	Nonpseudogene
Mus musculus	Essential	ENSMUSG00000019761	ENSMUSG00000023039	Nonpseudogene
Mus musculus	Essential	ENSMUSG00000019761	ENSMUSG00000026208	Nonpseudogene
Mus musculus	Essential	ENSMUSG00000019761	ENSMUSG00000026728	Nonpseudogene
Mus musculus	Essential	ENSMUSG00000019761	ENSMUSG00000032556	Nonpseudogene
Mus musculus	Essential	ENSMUSG00000019761	ENSMUSG00000034336	Nonpseudogene
Mus musculus	Essential	ENSMUSG00000019761	ENSMUSG00000035592	Nonpseudogene
Mus musculus	Essential	ENSMUSG00000019761	ENSMUSG00000037185	Nonpseudogene
Mus musculus	Essential	ENSMUSG00000019761	ENSMUSG00000043485	Nonpseudogene
Mus musculus	Essential	ENSMUSG00000019761	ENSMUSG00000044294	Nonpseudogene
Mus musculus	Essential	ENSMUSG00000019761	ENSMUSG00000046095	Nonpseudogene
Mus musculus	Essential	ENSMUSG00000019761	ENSMUSG00000047641	Nonpseudogene
Mus musculus	Essential	ENSMUSG00000019761	ENSMUSG00000048013	Nonpseudogene
Mus musculus	Essential	ENSMUSG00000019761	ENSMUSG00000048981	Nonpseudogene
Mus musculus	Essential	ENSMUSG00000019761	ENSMUSG00000049382	Nonpseudogene
Mus musculus	Essential	ENSMUSG00000019761	ENSMUSG00000049548	Nonpseudogene
Mus musculus	Essential	ENSMUSG00000019761	ENSMUSG00000051879	Nonpseudogene
Mus musculus	Essential	ENSMUSG00000019761	ENSMUSG00000053654	Nonpseudogene
Mus musculus	Essential	ENSMUSG00000019761	ENSMUSG00000055937	Nonpseudogene
Mus musculus	Essential	ENSMUSG00000019761	ENSMUSG00000056605	Nonpseudogene
Mus musculus	Essential	ENSMUSG00000019761	ENSMUSG00000057723	Nonpseudogene
Mus musculus	Essential	ENSMUSG00000019761	ENSMUSG00000059169	Nonpseudogene
Mus musculus	Essential	ENSMUSG00000019761	ENSMUSG00000061397	Nonpseudogene
Mus musculus	Essential	ENSMUSG00000019761	ENSMUSG00000063661	Nonpseudogene
Mus musculus	Essential	ENSMUSG00000019761	ENSMUSG00000064165	Nonpseudogene
Mus musculus	Essential	ENSMUSG00000019761	ENSMUSG00000064232	Nonpseudogene
Mus musculus	Essential	ENSMUSG00000019761	ENSMUSG00000067596	Nonpseudogene
Mus musculus	Essential	ENSMUSG00000019761	ENSMUSG00000067613	Nonpseudogene
Mus musculus	Essential	ENSMUSG00000019761	ENSMUSG00000067614	Nonpseudogene
Mus musculus	Essential	ENSMUSG00000019761	ENSMUSG00000067615	Nonpseudogene
Mus musculus	Essential	ENSMUSG00000019761	ENSMUSG00000075570	Nonpseudogene
Mus musculus	Essential	ENSMUSG00000019777	ENSMUSG00000024454	Nonpseudogene
Mus musculus	Essential	ENSMUSG00000019777	ENSMUSG00000028800	Nonpseudogene
Mus musculus	Essential	ENSMUSG00000019777	ENSMUSG00000061062	Nonpseudogene
Mus musculus	Essential	ENSMUSG00000019777	ENSMUSG00000067567	Nonpseudogene
Mus musculus	Essential	ENSMUSG00000019789	ENSMUSG00000040289	Nonpseudogene
Mus musculus	Essential	ENSMUSG00000019790	ENSMUSG00000020536	Nonpseudogene
Mus musculus	Essential	ENSMUSG00000019790	ENSMUSG00000022829	Nonpseudogene
Mus musculus	Essential	ENSMUSG00000019843	ENSMUSG00000000409	Nonpseudogene
Mus musculus	Essential	ENSMUSG00000019843	ENSMUSG00000003283	Nonpseudogene
Mus musculus	Essential	ENSMUSG00000019843	ENSMUSG00000004933	Nonpseudogene
Mus musculus	Essential	ENSMUSG00000019843	ENSMUSG00000014453	Nonpseudogene
Mus musculus	Essential	ENSMUSG00000019843	ENSMUSG00000014932	Nonpseudogene
Mus musculus	Essential	ENSMUSG00000019843	ENSMUSG00000019779	Nonpseudogene
Mus musculus	Essential	ENSMUSG00000019843	ENSMUSG00000020395	Nonpseudogene
Mus musculus	Essential	ENSMUSG00000019843	ENSMUSG00000026117	Nonpseudogene
Mus musculus	Essential	ENSMUSG00000019843	ENSMUSG00000027579	Nonpseudogene
Mus musculus	Essential	ENSMUSG00000019843	ENSMUSG00000027646	Nonpseudogene
Mus musculus	Essential	ENSMUSG00000019843	ENSMUSG00000028874	Nonpseudogene
Mus musculus	Essential	ENSMUSG00000019843	ENSMUSG00000029217	Nonpseudogene
Mus musculus	Essential	ENSMUSG00000019843	ENSMUSG00000031264	Nonpseudogene
Mus musculus	Essential	ENSMUSG00000019843	ENSMUSG00000032312	Nonpseudogene
Mus musculus	Essential	ENSMUSG00000019843	ENSMUSG00000038751	Nonpseudogene
Mus musculus	Essential	ENSMUSG00000019843	ENSMUSG00000042228	Nonpseudogene
Mus musculus	Essential	ENSMUSG00000019843	ENSMUSG00000054892	Nonpseudogene
Mus musculus	Essential	ENSMUSG00000019851	ENSMUSG00000025666	Nonpseudogene
Mus musculus	Essential	ENSMUSG00000019880	ENSMUSG00000028871	Nonpseudogene
Mus musculus	Essential	ENSMUSG00000019880	ENSMUSG00000051920	Nonpseudogene
Mus musculus	Essential	ENSMUSG00000019899	ENSMUSG00000024421	Nonpseudogene
Mus musculus	Essential	ENSMUSG00000019899	ENSMUSG00000032796	Nonpseudogene
Mus musculus	Essential	ENSMUSG00000019906	ENSMUSG00000003872	Nonpseudogene
Mus musculus	Essential	ENSMUSG00000019906	ENSMUSG00000027162	Nonpseudogene
Mus musculus	Essential	ENSMUSG00000019907	ENSMUSG00000073557	Nonpseudogene
Mus musculus	Essential	ENSMUSG00000019913	ENSMUSG00000062713	Nonpseudogene
Mus musculus	Essential	ENSMUSG00000019916	ENSMUSG00000018906	Nonpseudogene
Mus musculus	Essential	ENSMUSG00000019916	ENSMUSG00000051048	Nonpseudogene
Mus musculus	Essential	ENSMUSG00000019920	ENSMUSG00000008136	Nonpseudogene
Mus musculus	Essential	ENSMUSG00000019920	ENSMUSG00000024395	Nonpseudogene
Mus musculus	Essential	ENSMUSG00000019920	ENSMUSG00000028259	Nonpseudogene
Mus musculus	Essential	ENSMUSG00000019920	ENSMUSG00000032643	Nonpseudogene
Mus musculus	Essential	ENSMUSG00000019920	ENSMUSG00000050035	Nonpseudogene
Mus musculus	Essential	ENSMUSG00000019942	ENSMUSG00000002012	Nonpseudogene
Mus musculus	Essential	ENSMUSG00000019942	ENSMUSG00000003068	Nonpseudogene
Mus musculus	Essential	ENSMUSG00000019942	ENSMUSG00000004864	Nonpseudogene
Mus musculus	Essential	ENSMUSG00000019942	ENSMUSG00000004936	Nonpseudogene
Mus musculus	Essential	ENSMUSG00000019942	ENSMUSG00000006728	Nonpseudogene
Mus musculus	Essential	ENSMUSG00000019942	ENSMUSG00000009555	Nonpseudogene
Mus musculus	Essential	ENSMUSG00000019942	ENSMUSG00000017868	Nonpseudogene
Mus musculus	Essential	ENSMUSG00000019942	ENSMUSG00000020190	Nonpseudogene
Mus musculus	Essential	ENSMUSG00000019942	ENSMUSG00000020366	Nonpseudogene
Mus musculus	Essential	ENSMUSG00000019942	ENSMUSG00000020385	Nonpseudogene
Mus musculus	Essential	ENSMUSG00000019942	ENSMUSG00000020897	Nonpseudogene
Mus musculus	Essential	ENSMUSG00000019942	ENSMUSG00000020990	Nonpseudogene
Mus musculus	Essential	ENSMUSG00000019942	ENSMUSG00000021483	Nonpseudogene
Mus musculus	Essential	ENSMUSG00000019942	ENSMUSG00000021936	Nonpseudogene
Mus musculus	Essential	ENSMUSG00000019942	ENSMUSG00000022610	Nonpseudogene
Mus musculus	Essential	ENSMUSG00000019942	ENSMUSG00000022812	Nonpseudogene
Mus musculus	Essential	ENSMUSG00000019942	ENSMUSG00000025358	Nonpseudogene
Mus musculus	Essential	ENSMUSG00000019942	ENSMUSG00000025537	Nonpseudogene
Mus musculus	Essential	ENSMUSG00000019942	ENSMUSG00000026023	Nonpseudogene
Mus musculus	Essential	ENSMUSG00000019942	ENSMUSG00000026034	Nonpseudogene
[truncated: 19,248 more rows]
